# Supplementary material for: Insights into membrane association of the SMP domain of extended synaptotagmin
Source: Nat Commun. 2023 Mar 17;14:1504. doi: 10.1038/s41467-023-37202-8 (PMC10023780; doi:10.1038/s41467-023-37202-8)
Supplement: Supplementary file 5 — Source Data [file 41467_2023_37202_MOESM5_ESM.xlsx]

## Sheet: Fig. 1b
		Sonicated ER-like proteoliposomes			30-nm extruded ER-like proteoliposomes			100-nm extruded ER-like proteoliposomes			400-nm extruded ER-like proteoliposomes			60-nm sorted ER-like proteoliposomes			40-nm sorted ER-like proteoliposomes
	Time [s]	Mean	SD		Mean	SD		Mean	SD		Mean	SD		Mean	SD		Mean	SD
	0	0	0		0	0		0	0		0	0		0	0		0	0
	10	1.74964	0.731765		0.759928	0.482519		2.59815	1.79221		1.57574	1.20844		2.6953	1.87215		6.4113	2.97169
	20	2.92476	1.68721		2.09508	0.998042		4.47811	2.3726		3.20482	1.39856		4.00336	3.03659		9.89813	3.29497
	30	3.84897	2.74606		3.30776	1.5421		5.78552	2.38452		4.73615	1.56488		4.80499	2.63279		12.5165	4.81543
	40	4.84466	2.61598		4.73994	1.5303		7.18694	2.51461		5.38749	0.792451		5.7184	3.21053		13.2022	3.75452
	50	5.89936	3.2329		5.95185	1.79142		8.01344	2.45376		6.61221	0.669271		5.88509	3.44396		14.1695	3.39315
	60	7.12641	3.2875		6.75571	1.72243		8.7828	2.38809		7.35477	0.419905		6.71272	2.83158		14.3378	1.90811
	70	7.78296	3.07767		7.39199	1.7489		9.70283	2.04765		7.92925	0.416132		7.12268	3.15394		14.6583	2.26763
	80	8.74208	3.08991		7.86315	1.73846		10.2016	2.08648		8.67989	0.37284		7.91597	3.01708		15.3205	1.86647
	90	9.51311	2.76138		8.14299	1.85243		10.8337	1.9187		9.34834	0.242132		8.03452	2.62098		15.1123	1.42134
	100	10.312	2.66524		9.2591	1.66446		11.2114	1.63854		9.87223	0.393484		8.87827	2.86886		15.7053	1.79461
	110	10.8447	2.44494		9.29823	1.97256		11.6228	1.87442		10.1368	0.71073		9.04914	2.9118		15.9695	1.30043
	120	11.2774	1.99068		9.43108	1.68273		11.6554	1.25068		10.9049	0.330719		9.73731	2.79951		16.308	1.47273
	130	12.1712	2.45153		10.5391	1.79745		12.4291	1.2686		11.1412	0.329608		10.4316	2.72053		16.4162	1.85006
	140	12.3153	1.59636		10.7827	1.33475		12.5541	0.959834		11.7135	0.460357		10.7019	2.47532		16.3059	1.60613
	150	12.7892	1.9275		11.0042	1.17887		12.6538	1.1946		12.2673	0.448052		10.6727	2.54632		16.7969	1.4467
	160	13.3331	1.7714		11.2858	1.7629		12.973	1.00364		12.3935	0.685245		11.4385	2.78169		16.7335	1.5466
	170	13.6156	2.07813		11.8926	1.22265		13.5778	1.00543		12.5453	0.310285		11.7898	1.98922		16.9049	1.55148
	180	13.8706	1.89777		11.9046	1.2359		13.5575	1.02021		12.5628	0.404725		12.2833	2.46773		17.0558	1.37092
	190	13.8987	1.35493		12.316	1.12904		14.1701	0.735997		12.8187	0.561147		12.4108	1.84652		16.9067	1.66498
	200	14.35	1.55905		12.7714	0.851751		14.3147	0.880458		13.2478	0.558617		12.3639	3.44868		17.0352	1.75588
	210	14.6607	1.29883		12.8112	0.923943		14.545	0.586888		13.3981	0.571132		12.6968	2.16028		17.6924	1.5704
	220	15.0313	1.0134		13.5131	0.901049		14.8246	0.760094		13.4549	0.644878		12.8025	2.83387		17.4475	1.4723
	230	15.1007	1.36572		13.0301	0.704808		14.8831	0.143118		13.6319	0.439462		13.8153	2.69001		17.3796	1.71644
	240	15.2352	1.07213		13.3677	1.00049		15.025	0.230747		13.7288	0.572066		13.2706	2.14945		17.8359	1.81151
	250	15.9249	1.20002		13.5938	0.806703		15.1982	0.15186		14.1516	0.608066		14.1176	1.66605		17.5821	1.45206
	260	15.8857	0.707985		13.8698	0.800011		15.1623	0.304458		14.5471	0.420645		13.966	2.22449		17.7683	0.77236
	270	16.1008	1.02715		14.0805	0.974899		15.3618	0.357024		14.5673	0.437259		14.0909	2.26148		18.2296	2.03776
	280	16.2131	0.986735		13.7686	1.09601		15.3794	0.621897		14.4443	0.411472		14.9273	1.45642		18.025	1.68481
	290	16.2699	0.99477		14.3122	0.872407		15.6981	0.516362		14.7232	1.12131		14.473	1.70801		17.4955	0.976858
	300	16.7303	0.993416		14.2308	0.808068		16.2328	0.180376		14.9322	0.798462		14.6604	1.38986		18.4725	2.14532
	310	16.9632	0.290012		15.0525	1.13751		15.8022	0.246689		15.3494	1.1505		14.865	2.05642		18.0893	1.43441
	320	17.0517	1.00694		14.9421	0.867462		15.7445	0.213252		15.1985	0.979687		15.5955	2.24528		18.2544	1.33479
	330	16.7489	0.155356		15.4464	1.25956		16.0759	0.208988		15.3538	1.01145		14.9835	1.07099		18.172	1.2766
	340	17.2713	0.54851		15.2473	0.822525		15.9615	0.402861		15.4967	1.29728		15.9417	1.55647		17.6875	0.834866
	350	17.341	0.37268		15.4863	0.961473		16.0494	0.570439		15.2459	1.18187		15.9848	1.26088		18.1177	1.85599
	360	17.4211	0.279298		15.9796	1.22773		16.2404	0.421208		15.4684	1.82964		15.2389	1.24193		18.0318	1.00128
	370	17.454	0.319064		15.4974	0.60844		16.4315	0.547739		15.923	1.88487		15.985	1.48585		18.1918	1.30057
	380	17.484	0.361938		15.9513	0.711606		16.4851	0.356279		15.7151	1.51606		16.3394	1.15564		18.2434	0.73241
	390	17.4552	0.499424		16.1017	1.18272		16.3019	0.852767		15.8822	1.83661		16.3909	1.42998		18.2358	0.617703
	400	17.7215	0.328013		16.1201	0.935135		16.5414	0.601619		15.8132	2.11199		16.0207	1.68855		18.3344	1.38342
	410	17.9403	0.472525		15.9421	0.815847		16.9727	0.37872		15.8134	2.00952		16.1032	1.16728		17.9847	0.681996
	420	18.0475	0.433218		16.4725	1.15295		16.7609	0.676067		16.0565	1.8924		16.7709	1.11544		18.3405	0.580109
	430	17.8825	0.537132		16.5182	0.717214		16.7595	0.924844		15.8071	1.9516		16.0168	1.47937		18.6417	0.510747
	440	18.0272	0.322601		16.6137	0.820529		16.9808	0.845939		15.8893	1.5226		16.6615	1.46801		18.5452	0.986673
	450	18.2768	0.425963		16.4641	0.963774		16.6493	0.899498		15.866	1.59126		16.2847	0.650539		18.395	0.59942
	460	18.0923	0.610563		16.6845	0.932779		17.1257	0.680982		15.975	1.53199		17.0389	0.882776		18.5089	0.477359
	470	18.2244	0.495079		16.9697	0.860642		17.1698	0.850068		16.1814	1.74446		17.1351	0.841166		18.7338	1.35256
	480	18.1671	0.329402		16.6277	0.595049		17.101	0.537441		16.3515	1.86859		17.0375	0.890238		18.9482	1.11237
	490	18.2341	0.544837		16.5134	0.888132		17.0834	0.812563		16.2553	1.72038		17.0376	0.729322		18.4925	0.69061
	500	18.4964	0.76552		16.9403	0.995232		17.2857	1.2101		16.4046	2.16569		17.6403	0.492867		18.3121	0.801984
	510	18.7664	0.631067		17.2459	0.81055		17.2173	0.663801		16.2564	1.92402		17.4485	0.498064		18.1163	0.640628
	520	18.7259	0.661325		17.0595	1.15537		17.4153	0.827665		16.6464	1.96314		17.626	0.706987		18.8415	0.63105
	530	18.9096	0.620026		16.6377	0.770493		17.4705	0.843419		16.7423	1.89699		17.7031	0.479262		18.8187	1.18296
	540	18.8561	0.687699		17.0696	0.942512		17.1645	0.678086		16.6765	2.2187		17.3469	0.59609		19.1281	0.959333
	550	18.8602	0.939949		17.6185	1.36654		17.2291	0.62863		16.6462	2.19326		17.5768	0.307303		18.6164	0.614275
	560	19.0863	0.685495		17.7487	0.97399		17.3099	0.764486		16.7526	2.23833		17.9249	0.250492		18.8627	1.25538
	570	18.9203	0.9835		17.6148	1.06486		17.1127	0.746025		16.4855	1.77334		17.9731	0.629057		18.5569	0.585772
	580	18.8564	0.979154		17.481	0.957593		17.1066	0.964688		16.4866	2.26417		18.4054	0.395111		18.547	1.15583
	590	18.7752	1.17733		17.6314	0.999448		17.0498	1.05301		16.5521	2.27136		17.5463	0.250497		18.6097	1.41752
	600	18.8562	0.760367		17.7782	0.934299		17.3339	0.993833		16.9036	2.35686		17.8647	0.367465		18.6983	1.63944

## Sheet: Fig. 1d
		Sonicated ER-like proteoliposomes				30-nm extruded ER-like proteoliposomes
		Diameter (nm)				Diameter (nm)
		58.1899				49.7133
		39.9647				44.6981
		111.131				125.936
		142.004				40.453
		35.9164				52.4489
		79.0432				100.65
		40.78				41.6209
		59.6502				34.7395
		53.2466				45.5174
		54.9017				26.607
		43.6656				124.548
		103.043				65.2002
		50.0144				80.6987
		53.9896				92.113
		64.8271				26.2795
		94.8798				80.8632
		32.4714				32.8954
		45.9718				78.4198
		33.2099				78.0063
		42.2679				32.9831
		42.3225				25.6118
		46.7811				230.526
		63.3313				66.6281
		61.9019				58.3683
		31.0534				29.8783
		72.3134				26.4328
		26.7153				35.5284
		54.9017				32.5779
		25.8363				27.6291
		35.4471				40.6097
		56.0776				92.7004
		79.8355				30.4904
		60.1322				56.6207
		28.5338				33.4697
		46.4218				39.5873
		39.0882				45.4412
		48.0236				94.2631
		90.4237				173.578
		38.8808				55.4355
		129.614				46.2473
		38.0856				26.3453
		82.5032				76.8128
		62.4221				78.7211
		97.4379				42.7434
		43.8503				37.5973
		32.0057				25.7467
		55.2164				154.764
		46.372				30.5472
		30.7544				324.212
		36.7586				29.4696
		82.2228				44.5428
		34.806				230.909
		133.594				35.0704
		51.4598				255.418
		33.0356				28.1672
		46.2223				56.0879
		44.5946				79.1235
		50.9976				39.7619
		40.9918				53.3549
		41.4541				37.0714
		91.9247				32.5957
		43.8372				29.1742
		123.752				56.4471
		58.7233				50.2677
		43.5331				33.2794
		44.7884				58.3979
		67.1031				25.7915
		128.365				72.3773
		28.6147				30.1285
		36.5696				127.915
		93.3459				87.7928
		31.8611				93.9932
		115.778				56.057
		28.6349				56.9867
		46.1723				54.2457
		41.9388				76.4285
		78.7284				33.6589
		67.7965				27.7334
		128.864				53.829
		124.26				95.1047
		39.1915				35.3982
		47.8429				58.7823
		30.6227				30.3005
		43.4136				27.8165
		49.3168				29.3911
		97.8991				111.126
		47.5766				31.0534
		100.369				44.1652
		73.3205				31.6428
		68.811				180.166
		50.782				85.844
		52.2393				47.1499
		90.9268				55.0278
		56.1497				118.196
		101.496				69.6782
		33.6589				32.5602
		53.3657				105.988
		91.1868				65.9224
		72.9336				26.7585
		41.7317				47.3821
		38.4177				56.8751
		42.5403				103.155
		35.3001				59.7179
		92.6318				27.8165
		113.902				110.965
		55.4668				98.5106
		27.775				94.4467
		36.1088				29.45
		64.7826				117.785
		54.691				27.9821
		36.9466				85.8911
		101.376				41.2866
		47.7342				45.1991
		71.2354				51.3137
		56.1291				48.5854
		35.6906				94.257
		68.685				50.6112
		31.4415				127.444
		55.4043				28.044
		66.1585				26.7585
		35.9164				72.7751
		69.296				65.0494
		49.4104				36.884
		49.6552				153.257
		99.9653				55.55
		104.49				30.6416
		36.1567				134.159
		67.1633				106.802
		83.8707				60.6295
		50.5084				27.5873
		63.1852				89.8729
		47.6736				57.2294
		75.3557				51.7172
		54.2989				87.351
		34.673				28.4528
		73.9635				29.8009
		77.4641				51.7953
		34.4893				45.1735
		53.4522				49.5621
		66.8185				79.2402
		75.0408				45.3394
		57.2899				36.3002
		37.1026				44.3609
		44.3088				96.6346
		81.8286				30.6981
		38.8957				42.5267
		35.9324				42.1448
		42.5538				40.5385
		58.9197				29.994
		71.1299				30.7732
		60.3335				56.2832
		96.3414				43.8898
		44.0605				35.3655
		46.4218				106.162
		35.9003				36.3796
		40.267				114.826
		96.6167				29.45
		106.265				49.2113
		58.299				189.763
		69.2626				36.8527
		76.5417				74.1896
		29.9169				84.4538
		36.3002				67.1031
		82.9569				238.91
		77.7245				54.1818
		36.7429				54.0324
		50.9523				37.9945
		33.7788				25.9478
		44.5557				72.5526
		40.3386				177.17
		67.8476				77.546
		42.4859				122.684
		41.2026				63.0663
		62.8554				72.0815
		72.4172				33.6246
		37.9945				59.1349
		97.5209				59.6695
		32.5602				39.0291
		66.0711				60.1994
		49.4221				73.8072
		48.1797				144.147
		81.8286				88.9688
		39.3825				70.6984
		55.6642				73.3205
		36.884				65.2975
		83.0751				25.6568
		51.8287				47.5888
		34.3046				30.9603
		64.6755				42.2816
		85.6892				35.2674
		134.408				38.6126
		34.0003				46.0471
		61.687				83.9464
		84.9447				32.507
		35.4633				25.7018
		44.3479				29.7815
		47.6615				106.118
		51.5942				91.975
		119.73				37.3043
		70.0914				52.5919
		52.9529				35.5284
		44.4909				47.0887
		35.0868				27.1229
		85.8171
		51.5046
		168.644
		49.6901
		34.7894
		33.0006
		49.7829
		57.1082
		91.4461
		91.9247
		48.3113
		115.967
		42.2816
		80.2107
		45.8838
		42.9993
		87.727
		41.5237
		41.7179
		65.5711
		33.6246
		49.5737
		103.802
		50.907
		89.4994
		32.5779
		108.869
		42.035
		92.7937
		29.6455
		70.4119
		96.4731
		49.9335
		71.5105
		148.134
		75.5623
		44.8271
		30.0133
		36.2205
		53.9896
		92.8124
		33.2794
		63.8941
		53.7431
		53.2466
		34.1021
		52.1287
		260.577
		47.9755
		33.0006
		122.189
		50.3137
		53.0836
		41.8837
		80.1243
		65.005
		41.3285
		45.492
		73.3363
		53.9789
		67.3693
		55.3104
		63.1944
		59.5727
		38.5377
		64.9695
		45.7199
		32.0057
		67.6003
		65.7294
		71.4862
		61.7805
		69.5704
		32.5602
		39.1325
		32.0057
		60.6486
		104.556
		64.6309
		62.1997
		34.3383
		46.5212
		27.9408

## Sheet: Fig. 1g
		40-nm sorted ER-like proteoliposomes				50-nm sorted ER-like proteoliposomes				60-nm sorted ER-like proteoliposomes				80-nm sorted ER-like proteoliposomes
		Diameter (nm)				Diameter (nm)				Diameter (nm)				Diameter (nm)
		45.6314				32.3288				38.5527				39.8055
		36.0608				50.1182				39.7474				53.8719
		27.6082				57.7516				47.7342				35.8681
		27.4193				39.4704				70.5512				68.5503
		30.3956				55.2895				50.0951				59.1739
		39.0586				30.8482				41.1044				118.231
		28.3715				52.6467				72.9099				117.25
		30.3195				40.6665				38.955				80.663
		30.4525				47.3577				42.9456				59.2909
		34.4055				53.0836				79.8572				89.6799
		29.7038				56.2832				40.6807				85.5003
		33.813				39.1767				55.1117				62.0882
		28.9756				40.1665				41.5793				82.6989
		28.9956				46.5212				57.9114				176.324
		37.5358				47.6494				59.9399				77.5758
		52.2504				41.0341				45.8838				80.534
		27.5454				40.8648				104.848				86.1529
		44.8914				57.5413				55.6538				94.5201
		30.0133				58.4572				49.387				69.587
		29.7038				49.6087				49.2348				65.2621
		29.273				66.1934				46.7687				62.9563
		35.9164				43.0127				76.7				39.1325
		37.888				27.6291				51.9289				76.933
		28.2491				45.1096				53.2791				71.8649
		29.4304				70.1572				53.0836				86.7673
		36.8214				54.49				56.9766				74.0571
		29.5284				40.2957				42.2816				117.008
		36.0768				51.0316				57.6516				65.7557
		40.8648				50.9863				45.5047				60.496
		68.1702				68.1363				46.2098				91.4966
		27.3771				50.9296				74.9176				90.8124
		61.3114				62.4498				30.6792				99.2929
		35.2019				38.6126				81.2194				80.1243
		29.45				52.6906				67.3522				100.535
		26.9734				64.3084				67.2492				58.6545
		37.1958				61.0566				41.9525				97.4498
		34.0512				40.6807				78.7724				104.495
		33.7959				50.0259				47.0519				93.5807
		34.5395				43.2937				115.573				78.4271
		42.8917				55.9952				38.5827				77.7542
		80.412				58.9295				61.6214				82.3771
		28.044				43.12				39.3385				58.4276
		32.8251				48.3113				73.2102				104.202
		35.9485				47.1132				52.8656				98.9376
		30.585				40.353				51.0316				118.689
		31.4231				60.5819				68.6513				79.9078
		33.8642				60.0073				55.9023				109.382
		63.3859				32.6311				62.9105				82.6291
		32.1318				50.5198				66.4372				102.329
		34.0851				56.0055				40.7375				66.0711
		45.8334				57.6215				46.9044				39.1915
		36.0768				50.1988				44.3088				53.1271
		37.2734				29.9362				50.7024				143.279
		41.1465				57.7216				55.861				92.6817
		33.5558				55.7782				47.6858				92.1631
		36.3637				31.8066				61.3302				99.5137
		29.1544				43.903				32.3645				38.2671
		36.79				68.1872				59.1837				87.0132
		36.6799				48.5141				40.9213				94.208
		34.4726				62.0137				53.7431				103.797
		30.6416				66.5153				53.2466				70.8289
		34.7229				48.2276				61.612				77.7022
		54.0751				32.9831				49.6901				56.6615
		50.5655				48.2755				49.7713				72.3294
		39.2062				54.8491				62.8186				72.4172
		33.4869				62.699				62.6345				82.7548
		48.5379				51.5719				57.6315				95.5046
		27.1654				43.5862				49.8872				112.078
		26.952				50.975				70.1737				78.0507
		30.6039				44.93				29.9555				49.7597
		29.5479				53.214				54.1712				92.7128
		36.1407				67.6686				31.4598				112.001
		35.1526				61.236				75.0023				73.4464
		28.9158				47.4551				59.3201				86.7873
		38.4627				40.2383				38.2067				136.387
		32.7371				53.1597				69.1458				64.7915
		39.1177				49.1761				40.8224				68.9284
		27.5034				61.6027				63.0938				65.1824
		33.573				54.0858				65.2975				70.8778
		29.194				67.2835				73.525				53.904
		38.3876				51.9734				38.2822				65.6767
		34.0003				58.8706				57.1284				79.1381
		64.1826				56.1599				55.3626				81.6802
		44.93				41.8009				56.2832				80.2107
		35.3655				80.7631				51.8287				79.2329
		30.2432				47.6858				49.0232				81.2194
		28.9158				53.3007				63.8941				77.7097
		36.1567				52.7234				57.3201				73.0127
		36.4906				64.738				43.2403				34.9384
		26.9306				51.4036				52.2835				58.7528
		33.3487				28.3715				55.9746				113.816
		32.3467				44.7368				50.4855				132.887
		27.3138				53.6571				53.2682				67.7454
		34.4055				41.3285				49.4805				79.6037
		30.9043				74.3295				48.2874				90.4237
		58.4375				42.9321				56.0158				92.6006
		64.6398				55.4251				39.2356				61.2266
		33.5558				50.371				81.1483				67.8901
		28.5541				51.8176				88.337				96.3054
		27.4403				47.6615				49.7945				74.508
		37.827				45.0071				61.066				109.903
		33.1228				56.7226				49.8177				97.4261
		34.1021				82.7618				50.1758				73.6662
		49.8293				66.2805				49.6784				85.1009
		39.1767				30.8669				64.2725				109.086
		53.3765				44.9814				35.3001				65.747
		41.925				46.2098				58.5461				32.2394
		32.2931				60.1034				35.021				67.6601
		30.1668				63.2857				50.8616				74.8019
		44.0605				54.6699				43.9556				80.0738
		36.3796				65.147				53.5386				83.4565
		37.0558				53.9789				45.1863				75.5393
		60.3527				47.6615				58.2792				80.3905
		35.9003				67.9411				50.2792				74.477
		27.0376				46.6946				57.7816				157.163
		37.888				59.4951				92.4946				134.18
		27.7958				42.3634				79.3057				75.8597
		27.8787				69.6699				33.8642				65.3947
		32.2215				51.1446				33.0181				85.5543
		34.8722				47.2967				53.7431				68.7606
		39.2798				49.3753				61.4995				97.5978
		29.45				33.9663				81.1625				95.1169
		31.9696				37.8117				53.3873				69.6617
		27.0802				51.5607				55.3				81.1127
		31.3863				46.1973				55.3521				65.4918
		34.0682				38.866				45.9341				85.0262
		36.5538				58.7233				43.903				73.8463
		32.8427				51.1897				50.907				70.2231
		31.8066				43.2403				60.1034				104.909
		38.3876				48.0837				52.2946				127.086
		35.5447				46.2847				54.7121				128.621
		50.2448				55.1536				51.3137				64.7915
		36.0287				72.3294				74.5235				79.8572
		49.6784				52.9093				42.6487				79.1016
		27.3771				63.6677				38.6873				73.155
		35.0868				37.72				51.5942				73.0048
		28.7154				65.377				52.6796				66.4545
		55.3521				56.1908				61.9858				71.3731
		27.5663				37.827				83.4289				71.365
		49.7365				60.9525				31.1648				67.6772
		37.1958				49.8872				63.9844				92.7128
		44.1522				34.806				38.9995				88.0358
		29.3715				52.811				52.9093				79.7486
		33.9493				53.9789				48.2276				71.2192
		35.4145				54.1178				80.9559				60.4101
		37.0558				67.4635				53.051				81.5812
		38.5228				59.5242				47.4308				68.6766
		31.4965				42.5267				70.5839				83.0751
		33.0705				47.5645				47.5766				76.7451
		37.3662				45.4666				49.7713				56.6921
		29.9169				51.9289				38.6574				39.5435
		37.7811				49.1056				66.2892				50.2677
		27.2715				51.6166				53.3441
		40.7233				58.1899				65.2887
		35.7552				34.5896				50.941
		50.5769				42.3089				86.4406
		29.994				52.0178				47.6858
		32.5602				47.7221				46.9782
		42.0076				46.6699				45.9341
		27.8787				43.8635				53.5601
		29.6649				51.1559				81.07
		33.1925				42.9052				61.6214
		52.8547				43.7052				98.6629
		31.1833				52.5479				39.9936
		28.2287				49.0703				54.1498
		27.7334				47.26				44.0212
		32.7018				80.045				65.0761
		28.6953				55.2686				85.1823
		38.1916				53.3441				42.7299
		41.8285				42.4859				62.311
		27.6917				50.1067				59.8917
		59.0078				57.0576				44.8142
		34.1359				46.9413				63.1395
		51.2123				40.267				43.3604
		66.2021				50.5655				77.2775
		39.0143				31.4965				87.4303
		42.581				65.9574				45.8712
		32.0958				64.1736				119.87
		29.9747				59.3104				52.7234
		28.1262				60.4578				65.7206
		35.9967				63.2857				48.0597
		36.6012				37.7353				50.4398
		36.0287				47.3699				51.1559
		52.2393				51.94				47.2234
		31.4231				49.2465				42.3225
		55.5708				64.7023				60.6105
		30.9976				63.586				68.7186
		47.4064				61.3114				32.6841
		37.8117				54.2031				53.3873
		28.4325				55.0278				47.8067
		42.8513				32.2752				52.2283
		48.2994				35.8842				36.3479
		59.3785				47.015				45.6187
		33.0181				51.5495				56.6411
		33.6074				41.468				45.783
		37.0247				70.6412				29.4696
		41.4958				45.644				67.4207
		35.7229				48.6804				68.1448
		29.3911				55.4043				84.4949
		31.8429				46.1723				63.2126
		47.2234				68.8781				44.9429
		28.2287				48.5379				59.6114
		36.6327				53.409				62.0882
		41.8561				53.9254				73.7759
		27.5873				44.7368				51.2574
		55.5708				48.4903				53.5278
		30.6981				46.9536				60.3909
		41.8837				48.6448				43.9818
		43.0262				45.7956				58.4276
		64.1016				43.4402				63.1669
		31.072				49.4454				51.2236
		35.0704				63.2583				55.6435
		40.4673				49.0114				48.8226
		54.0538				46.5956				32.0598
		43.227				42.3907				43.9424
		35.0374				56.4471				62.6806
		58.2792				66.7926				89.725
		42.3498				64.1646				54.5112
		35.4959				48.371				59.6889
		60.1226				47.1009				49.0232
		38.6574				51.7953				66.9394
		29.3715				42.9724				52.0844
		52.9311				46.8921				48.371
		46.1598				50.2103				44.9429
		51.7842				46.9782				64.7558
		43.3204				54.7121				43.5597
		33.5214				67.1117				55.2059
		40.4102				41.4958				52.1398
		42.1311				40.353				44.8142
		37.087				63.2492				36.2046
		33.1925				37.1958				61.0282
		39.0586				68.7018				58.8804
		40.2813				47.6615				87.4633
		29.0751				53.3982				62.5145
		56.5289				55.7575				112.057
		38.6275				39.1325				78.3166
		66.7234				58.4572				51.8955
		75.8597				58.011				37.8575
		42.7164				45.8082				46.0345
		29.5284				57.7916				83.9945
		37.5819				40.0657				37.2424
		33.0356				47.9273				62.616
		31.9515				49.8409				57.5313
		40.3673				44.4779				81.2834
		37.5204				35.3818				52.5039
		52.9529				63.4679				59.3688
		32.2573				46.8921				76.5191
		27.9615				42.3634				79.8644
		33.1054				41.6348				52.2172
		78.9408				38.252				48.9761
		31.8429				43.1468				61.6027
		30.0709				38.3575				58.5756
		32.3288				73.1629				35.3328
		41.1324				42.6758				62.745
		31.7885				54.5006				69.9924
		48.6448				52.0067				69.7445
		44.7239				47.9514				68.8948
		35.6906				51.0655				57.189
		57.7916				40.9636				51.6166
		42.4315				38.4327				36.5064
		36.3796				53.9575				76.7226
		34.6397				39.9358				42.035
		33.5386				52.4379				79.4803
		37.9641				51.4261				73.5329
		38.1462				76.5191				80.1531
		58.7037				68.584				60.1898
		47.7946				38.4177				75.4782
		30.3576				66.1846				75.8521
		38.7767				51.6278				54.2244
		29.2533				63.5679				61.0093
		38.6126				57.7316				62.9563
		46.3221				58.6741				45.4412
		36.4906				50.3137				49.4571
		35.1362				48.0356				47.7342
		34.1697				36.5696				75.7607
		38.866				50.8389				44.0998
		40.224				75.7607				48.9761
		43.227				41.1465				53.9468
		39.2945				81.8074				49.5621
		63.8398				53.2032				53.1923
		108.465				45.1863				68.5082
		33.9153				50.907				57.5413
		51.471				63.6587				55.1431
		52.2725				43.8635				58.743
		42.3907				75.4399				60.5151
		64.0475				47.0764				57.8016
		38.3876				46.372				44.8528
		50.0375				69.3876				45.0071
		51.3137				51.5495				31.2757
		60.0938				47.8067				49.8177
		33.2794				44.1522				43.2937
		40.1809				43.387				62.1811
		50.3251				54.0217				50.3251
		36.837				49.2699				49.1174
		59.4854				83.8638				54.5959
		52.2283				58.0011				41.3425
		40.3673				37.7811				67.5234
		57.3704				48.2515				54.5006
		68.7858				58.7037				54.9753
		35.3328				40.9354				44.1129
		37.6126				65.7206				68.1787
		35.4145				45.6187				51.851
		37.4742				44.2044				60.3431
		55.373				49.7017				54.3839
		33.4869				48.2515				49.7365
		39.2209				42.1037				29.3125
		31.7157				46.2847
		39.4119				51.3024
		30.9976				50.5313
		33.8983				50.7707
		36.443				54.7648
		38.5976				60.7152
		47.4673				41.0481
		38.4627				68.3985
		54.6699				44.3739
		71.0568				53.2899
		34.0682				41.7317
		38.4778				73.5172
		40.4102				51.7507
		35.5447				40.3816
		46.9905				44.5298
		42.4315				78.5742
		59.4465				36.3955
		39.6747				68.2803
		49.5388				72.7989
		43.227				49.6668
		33.9663				54.5959
		30.8294				48.6092
		39.7765				51.2123
		34.8888				40.6381
		31.7885				42.7704
		35.1855				32.8075
		56.2216				36.8214
		81.8356				40.8507
		35.3492				28.1877
		35.0868				66.5848
		38.4627				34.3551
		28.7556				60.2665
		36.1886				36.6957
		42.0762				33.053
		35.2019				54.2244
		39.6893				33.4179
		51.0089				32.7723
		43.7976				32.7371
		38.8957				59.8145
		40.5385				65.2887
		42.0625				62.8921
		67.5149				34.1528
		30.4525				58.9686
		43.0664				33.2273
		32.2931				37.1181
		32.9831				48.9053
		29.4696				31.6975
		48.6092				40.3959
		36.8997				58.388
		32.6841				32.1318
		39.4704				41.0622
		44.2044				39.9792
		40.8931				32.4714
		41.7456				28.1057
		34.4893				44.1391
		36.6799
		35.7229
		70.5266
		32.2036
		95.5469
		30.3576
		36.1886
		33.6074
		41.0763
		38.3876
		43.4402
		31.5515
		33.9493
		33.7104
		50.4741
		43.8898
		43.4933
		29.9747
		40.8507
		35.3982
		31.2203
		34.9219
		38.955
		38.8214
		33.1228
		38.8808
		40.8507
		38.3726
		37.2269
		51.3137
		34.7728
		37.2424
		44.2958
		32.8779
		36.3002
		36.6485
		36.4747
		58.2296
		38.1007
		40.9213
		33.6589
		46.546
		40.7941
		57.8715
		59.5145
		31.0162
		52.6687
		36.2524
		41.5376
		41.7041
		42.9456
		39.103
		40.5243
		42.6758
		44.0474
		60.6009
		33.7959
		31.2018
		39.0882
		40.5813
		46.1723
		73.6192
		33.7959
		32.0238
		33.088
		33.6589
		67.2406
		37.4125
		33.9493
		34.1359
		42.3907
		65.0583
		36.6327
		37.5666
		34.7728
		42.3225
		63.8308
		66.498
		38.0552
		78.1764
		38.8511
		36.8527
		37.3353
		56.6207
		51.6725
		31.1833
		64.8093
		27.1654
		36.4906
		33.5042
		65.2002
		41.3285
		45.492
		95.0744
		39.9936
		41.7594
		47.3089
		46.5956
		115.568
		40.6523
		41.0903
		35.7714
		41.7317
		47.2111
		77.3447
		88.7934
		33.4006
		32.1318
		75.4629
		66.6541
		34.3887
		31.9877
		38.3123
		52.3828
		44.5298
		33.9663
		62.9563
		41.8147
		32.8779
		33.1054
		49.9335
		39.9358
		41.9525
		46.1848
		41.8009
		39.5289
		38.4928
		43.0798
		38.4928
		68.2126
		50.5084
		38.866
		41.5931
		38.4477
		71.5589
		38.8957
		52.1287
		36.8214
		37.1803
		36.8684
		36.1248
		61.2172
		49.223
		28.5743
		27.8995
		33.5558
		62.1068
		66.7839
		30.6416
		57.098
		37.3507
		34.9219
		34.3719
		40.5955
		35.9646
		38.0856
		47.6494
		39.3239
		38.3274
		62.9472
		33.1054
		40.78
		32.5425
		37.9793
		39.6164
		31.4047
		27.5663
		48.8817
		35.0539
		32.5247
		43.8503
		37.3043
		45.1991
		36.8057
		42.7704
		63.3586
		62.0696
		37.1492
		42.3225
		75.7378
		33.0181
		45.8586
		36.7271
		53.4522
		50.3251
		62.1811
		63.876
		32.9831
		42.3634
		41.02
		33.9833
		36.3955
		41.6902
		42.4723
		44.413
		42.9993
		39.2356
		31.3495
		37.0247
		38.8957
		40.1233
		42.0213
		33.2794
		28.4122
		38.5677
		35.8036
		68.4407
		37.4896
		94.7397
		32.5247
		35.6096
		38.6275
		36.7429
		29.2928
		45.7578
		31.2018
		37.9489
		67.2492
		68.3225
		49.6784
		39.1915
		87.6677
		42.6352
		77.038
		56.7735
		37.5204
		38.732
		48.1557
		42.8917
		28.0851
		36.6327
		39.3972
		41.5931
		38.131
		31.9154
		40.3673
		33.3833
		52.8656
		32.8779
		39.2356
		27.8787
		39.2209
		83.5395
		34.506
		61.1511
		35.642
		46.0345
		54.2776
		38.5377
		39.7474
		34.5228
		35.9003
		34.8722
		34.7063
		34.2878
		28.0234
		30.4146
		40.879
		34.6563
		41.6902
		33.5386
		36.1886
		31.7885
		46.6822
		75.5928
		62.5699
		33.0006
		42.1996
		33.8812
		32.3645
		33.262
		43.7449
		42.3771
		32.8954
		44.6076
		37.9184
		40.1665
		34.2541
		36.3002
		32.7194
		43.3204
		53.051
		38.6873
		32.1497
		41.7179
		36.6485
		36.7743
		34.9384
		54.0645
		43.2136
		47.9875
		40.5813
		36.2843
		32.5247
		48.6804
		54.2564
		39.5581
		34.4055
		37.428
		36.0928
		46.6946
		41.2726
		40.1521
		34.1697
		59.7469
		43.227
		32.0057
		35.9485
		36.1567
		54.8807
		44.8528
		37.827
		43.6127
		39.7183
		40.4387
		32.507
		39.631
		50.0606
		30.0709
		38.9402
		60.5151
		41.0059
		35.2019
		31.4231
		34.506
		28.9956
		53.9361
		45.9969
		39.9792
		45.3139
		88.5459
		52.2283
		36.2683
		42.2543
		31.6793
		43.7449
		43.347
		38.3575
		41.8974
		32.3645
		36.4272
		63.8669
		40.8507
		35.7714
		33.6074
		70.4365
		50.3825
		44.2697
		35.2019
		29.0354
		33.5902
		41.1605
		50.3939
		32.1138
		36.6012
		32.4358
		67.9496
		42.4723
		42.5267
		28.7957
		55.6746
		30.6227
		27.3771
		43.7317
		43.4668
		29.7427
		40.5955
		41.3425
		37.1026
		29.6455
		36.7114
		34.1359
		39.485
		34.6563
		34.1021
		39.8055
		45.7325
		37.2113
		40.353
		71.3569
		62.0044
		36.0608
		28.044
		36.6169
		80.4479
		55.5084
		31.588
		57.5313
		37.4896
		48.6567
		64.1196
		33.7788
		31.5698
		36.5854
		27.6917
		40.1952
		27.8787
		52.9965
		37.827
		35.5447
		34.8391
		70.4447
		53.7968
		37.428
		39.2209
		41.9663
		66.0973
		28.5541
		43.4136
		35.5447
		27.1441
		53.0836
		36.5064
		42.9724
		59.6889
		37.4742
		38.732
		37.2889
		33.2273
		30.4525
		39.8055
		38.9698
		39.0439
		38.8065
		40.8224
		42.4315
		37.1958
		28.4731
		33.6246
		44.0605
		40.4102
		39.1325
		41.4541
		41.607
		38.866
		32.948
		33.7446
		59.5145
		32.5602
		43.12
		36.1567
		46.0094
		48.8462
		35.251
		52.3167
		49.5854
		38.2369
		31.3679
		64.0024
		39.8345
		32.3645
		40.6097
		49.5621
		29.7038
		35.9164
		39.1767
		44.8271
		37.3507
		39.9358
		29.4696
		38.2973
		34.506
		27.3982
		33.2273
		40.31
		35.3165
		37.2579
		44.1783
		35.5447
		35.9164
		74.2129
		46.1223
		31.6611
		40.1233
		94.5323
		43.5199
		33.573
		35.2019
		26.8877
		66.7666
		38.4477
		28.1057
		43.12
		39.0291
		43.4003
		44.2567
		33.7275
		43.5066
		131.367
		62.9563
		40.6523
		46.5832
		38.8065
		45.4666
		27.7542
		26.8877
		60.7912
		30.0325
		26.8877
		27.6917
		38.4477
		39.2651
		38.3274
		29.3125
		52.9747
		38.5677
		53.6786
		51.1559
		32.7547
		34.5395
		33.5558
		40.1377
		39.5727
		29.587
		57.9413
		60.0073
		29.4304
		34.4893
		31.8792
		43.1468
		55.7264
		27.7126
		39.4119
		29.2533
		34.506
		39.849
		39.6601
		46.5708
		33.7959
		38.7171
		37.72
		27.7958
		35.6096
		37.3507
		32.6134
		29.45
		36.6485
		28.5338
		33.0181
		63.9844
		32.2931
		36.4747
		38.3274
		44.84
		27.8165
		30.205
		40.4673
		36.1248
		42.4995
		43.5199
		47.0273
		41.7594
		40.8648
		29.8589
		34.7229
		34.3046
		32.8427
		40.8648
		38.5377
		28.8158
		33.1228
		29.6844
		33.0181
		37.1492
		33.9153
		39.0882
		34.3046
		34.3887
		36.0127
		53.2466
		34.3887
		28.3715
		32.5602
		29.7621
		41.7732
		35.5934
		51.0203
		45.3521
		27.6709
		38.6275
		47.4916
		35.7229
		37.9793
		61.5839
		33.3833
		57.1385
		43.9293
		39.6164
		40.2527
		59.2617
		45.3521
		49.6436
		33.5214
		39.9214
		40.008
		84.6519
		36.2843
		45.9341
		33.8812
		29.0751
		55.5812
		29.2138
		47.3942
		47.1254
		29.45
		46.2598
		36.7743
		29.5674
		66.9825
		32.2752
		36.538
		44.6593
		32.1497
		50.782
		49.9566
		39.3239
		38.3575
		37.3816
		36.884
		34.119
		38.9105
		37.5819
		32.7194
		56.8954
		29.5284
		32.7899
		36.6169
		53.8719
		36.1407
		40.0946
		46.929
		36.2524
		87.1458
		31.5698
		48.1916
		31.9696
		34.1866
		94.9102
		30.0709
		34.3551
		42.2406
		35.3001
		36.3796
		41.5098
		27.1229
		33.9323
		57.1082
		74.1428
		30.2432
		34.6397
		47.8067
		97.0163
		35.2347
		40.78
		38.8511
		49.6203
		45.2119
		39.8345
		32.1318
		47.1989
		47.1989
		42.4859
		27.5663
		31.4965
		34.6397
		41.787
		44.6205
		28.5338
		30.5472
		27.5873
		62.3388
		31.5331
		27.858
		32.6134
		43.824
		30.5283
		42.1448
		40.7658
		34.119
		27.8373
		38.2973
		101.445
		27.1016
		47.8429
		30.0133
		31.0162
		28.1262
		59.7082
		28.3918
		30.1093
		35.4471
		35.5447
		27.3771
		33.6074
		37.0714
		61.1511
		54.3839
		59.5242
		30.9416
		35.6096
		42.3634
		35.2838
		33.1577
		42.0213
		37.9032
		27.858
		38.3876
		45.2629
		32.4002
		27.1441
		41.6348
		32.6488
		43.1066
		40.2527
		28.8358
		31.8248
		37.5819
		78.2429
		27.2291
		83.9739
		57.3604
		28.1467
		37.9032
		31.9154
		33.573
		34.5562
		27.0802
		39.6601
		32.1497
		50.691
		85.1416
		50.0144
		49.1996
		29.9362
		32.0057
		43.7185
		30.1285
		45.1735
		29.0552
		32.0418
		39.2945
		37.72
		32.8251
		41.2726
		36.3637
		40.78
		32.913
		45.0199
		52.8329
		30.5472
		35.1526
		27.2079
		27.6082
		38.6425
		55.0173
		30.4525
		28.8158
		34.2035
		36.6799
		27.5663
		28.0027
		36.2524
		52.2062
		27.9201
		33.262
		34.3719
		40.0801
		52.5149
		27.9408
		53.6893
		44.9172
		35.2183
		31.2203
		32.9831
		29.4304
		29.2138
		33.1925
		34.6896
		36.0448
		37.505
		29.626
		28.7556
		38.2822
		30.0517
		53.2574
		26.9091
		41.02
		28.9358
		39.0143
		34.5896
		28.5541
		36.6957
		56.2421
		31.1648
		37.3043
		30.8107
		30.8107
		35.7391
		30.3956
		27.8373
		41.7456
		40.1952
		38.4627
		29.1742

## Sheet: Fig. 2b
		30-nm extruded liposomes			40-nm sorted liposomes			50-nm sorted liposomes			60-nm sorted liposomes
		Diameter (nm)			Diameter (nm)			Diameter (nm)			Diameter (nm)
		125.229			27.1016			141.666			57.1587
		65.1628			60.1514			31.6246			28.5541
		23.5122			31.2573			39.849			96.3593
		39.1157			29.0354			29.2138			46.1348
		28.3311			46.8058			41.8423			40.8931
		60.0431			27.2291			29.4696			57.7916
		76.3949			29.4696			35.5609			59.4368
		37.9023			32.2394			47.1132			51.5942
		37.9341			36.7271			50.691			52.0844
		30.1645			38.7022			98.3052			51.2799
		56.006			38.6126			28.1877			81.765
		66.1746			38.1007			37.1958			76.8579
		37.1097			32.6841			57.2092			59.4659
		65.1987			40.7091			29.6844			52.8656
		84.8066			37.6433			61.9951			50.4855
		55.2889			41.1605			44.1522			71.8729
		51.81			35.3001			32.7194			53.4414
		40.1129			36.7743			30.6416			57.9812
		35.5518			32.0238			86.8139			60.9809
		40.3057			29.9362			35.6582			74.0571
		29.5177			51.0768			35.2019			40.0657
		54.2851			36.4589			38.1613			39.9358
		87.2931			37.4742			35.4308			42.2679
		37.7486			46.1723			43.7185			88.0424
		53.4453			43.5331			42.6893			56.3242
		93.1899			30.8294			29.994			71.6718
		153.372			32.1497			33.9153			62.0417
		46.1608			39.6747			35.3328			47.4916
		66.8159			46.2098			63.2126			54.4582
		40.1828			54.5535			50.907			53.7108
		53.001			33.088			34.2541			52.7015
		113.721			36.538			46.7687			47.9996
		49.577			36.6799			41.8423			69.9512
		44.5154			59.2617			57.6416			33.5214
		39.1157			30.3956			52.3718			58.5954
		50.5345			53.5925			70.8371			47.9755
		58.9704			39.0439			42.7839			60.4769
		41.5856			34.7229			38.7767			54.2244
		28.8565			29.994			38.8957			64.7647
		74.0935			28.4325			42.9859			71.0893
		51.1047			41.2866			60.8197			45.7072
		40.9678			31.2942			55.6538			45.7956
		46.3414			50.5655			35.7391			84.0082
		23.5803			28.1467			37.5819			46.2598
		39.7446			49.0703			30.9416			75.2176
		61.8829			74.2129			44.4			85.5003
		59.0494			30.9603			34.9384			30.1668
		68.6369			49.2934			42.6081			48.6567
		36.0865			40.7375			46.1848			74.6319
		41.6418			34.673			54.4794			40.8366
		50.209			27.3771			31.6246			40.3673
		47.2457			27.2079			27.7958			50.4627
		48.0398			31.4231			29.3518			39.3679
		58.8186			35.0704			36.6642			52.1508
		32.9474			48.2635			29.626			34.623
		88.2981			37.3662			39.7474			29.626
		62.6254			30.5283			39.7619			34.8225
		60.4983			27.7958			36.0928			68.2549
		44.0551			35.4796			30.7732			47.1499
		28.2377			37.7046			39.3385			55.2059
		57.666			37.4742			43.4933			63.6133
		45.9212			54.9122			38.6425			31.1648
		63.4872			35.3655			55.685			56.7124
		111.333			28.4933			42.3907			48.0356
		78.012			40.0946			72.8306			57.1284
		60.0882			38.6574			37.9641			48.7397
		66.9479			54.5324			46.5087			43.5994
		74.8678			34.0173			43.4668			58.9295
		57.8063			52.2946			87.7731			69.7611
		61.494			53.3765			49.8757			72.7989
		51.3912			39.162			52.4379			56.6207
		137.209			38.1462			47.1744			49.9335
		50.4584			43.6127			72.8227			84.4607
		25.954			35.3655			30.9789			50.4741
		46.6165			32.4536			40.267			58.7233
		37.9288			35.2674			82.2719			54.3733
		25.9495			40.3816			37.0403			44.5428
		24.0977			29.9362			39.791			65.0849
		45.2135			27.1441			45.5174			49.5621
		97.972			45.6187			38.4177			49.6901
		46.3414			35.7391			45.6946			52.1951
		88.0851			63.1761			63.5679			86.6941
		38.9924			36.7586			34.0512			30.0901
		35.419			34.8225			69.6617			45.8838
		83.4097			38.8065			37.6587			52.4159
		64.81			28.8158			38.955			37.4588
		47.7967			41.6209			52.3939			73.5407
		41.2029			32.5247			47.2356			47.015
		45.1521			35.9967			42.9456			61.3679
		48.0801			28.9557			48.9997			57.0677
		38.0216			42.2543			32.5602			56.0879
		29.4838			29.5088			69.0455			45.5174
		60.9672			31.1091			44.8528			53.3765
		24.3796			30.4336			34.3887			41.8974
		30.7081			38.5827			87.8059			72.0494
		27.6964			59.9976			33.053			45.8964
		26.5082			36.6485			52.811			76.0574
		25.292			63.6405			55.5292			109.966
		56.1958			27.1654			39.6601			64.8894
		68.5917			34.2204			39.0291			48.8344
		81.3728			32.2215			36.6485			49.5038
		69.5378			40.8224			37.9337			38.0856
		39.2845			38.3575			60.3431			54.0538
		65.876			44.7626			39.631			50.3825
		39.5997			37.674			46.2223			51.6278
		34.3206			50.7934			41.8423			45.3267
		43.6684			54.1818			36.3479			45.5174
		75.7425			29.9747			53.9147			52.6687
		35.419			40.9918			41.2446			41.8009
		56.9815			48.8935			40.8507			75.348
		43.8376			34.8722			41.607			51.471
		46.0608			46.5212			43.7185			56.0055
		34.6405			35.8198			34.8391			50.7024
		32.3583			32.7547			48.1317			50.8161
		38.6567			35.1526			75.547			41.2026
		196.322			31.3311			49.2465			40.9918
		35.8276			36.6485			56.6921			48.5854
		40.9506			38.1764			44.4909			61.6683
		45.1554			45.7325			49.8641			85.8575
		65.4012			37.72			61.6589			55.8299
		46.3991			27.5244			51.8064			50.6568
		70.9342			29.0354			36.5696			43.7449
		98.034			64.8538			62.8921			41.1044
		88.5717			31.5331			41.7041			47.9273
		64.7252			30.0517			70.6493			57.9911
		43.7842			32.9656			90.2959			45.8838
		70.1859			33.1054			33.3487			87.7796
		71.4609			54.3733			53.7108			46.022
		60.7613			36.2365			32.6134			74.4847
		68.4052			37.9184			39.0439			58.7921
		80.6806			29.9362			32.7371			60.496
		96.8749			31.2203			59.1642			42.09
		63.2517			34.1359			41.9388			55.2164
		90.1856			65.5006			50.3825			49.0821
		67.7858			30.6792			57.6516			51.6502
		31.0722			29.9169			46.3221			50.634
		37.9129			26.9091			75.7455			46.8181
		138.553			35.3165			41.8974			78.3829
		41.159			37.2269			43.387			69.1792
		25.954			41.5098			41.9525			77.5907
		37.8856			37.1026			28.5743			43.8372
		46.0608			44.439			43.4003			68.8865
		47.2457			30.8482			40.8083			79.8499
		26.5082			35.4471			75.4093			49.4104
		43.7781			36.332			36.931			57.9812
		31.2614			33.7959			49.223			55.4251
		54.5391			33.5386			44.0081			63.8669
		30.4754			54.9333			41.7317			52.3939
		25.3198			36.6169			40.567			42.1037
		33.638			31.7339			30.4715			55.3834
		22.9431			53.3873			37.628			51.1333
		59.5953			30.4525			35.642			75.0639
		68.2516			45.644			31.072			54.7648
		74.2165			39.7619			44.0736			45.6061
		79.9513			34.4223			68.5251			48.5022
		62.9748			29.8009			29.45			77.7542
		126.502			36.1727			35.9324			59.6695
		95.66			30.5283			73.3284			60.6866
		44.5935			41.3983			51.2349			48.1317
		33.7293			63.0846			66.237			61.8552
		104.006			44.3609			127.426			43.3071
		40.3082			34.7395			57.4409			43.5066
		41.1188			30.3576			63.2035			50.7024
		30.1291			62.2368			50.6796			52.5369
		51.1556			37.505			107.153			48.1197
		37.8388			36.5696			111.923			48.7516
		75.7085			27.1654			63.1761			61.9672
		39.6857			35.3001			60.943			27.7334
		55.2889			53.9147			49.1291			63.9121
		48.6268			39.7038			38.7618			64.7915
		42.0332			50.4627			41.4958			60.2282
		41.5856			26.9734			45.5807			80.7774
		48.8086			39.3385			42.4995			53.5062
		56.006			29.45			43.0396			76.6473
		55.4916			36.7586			82.3631			68.92
		43.3269			31.4782			54.0645			60.2282
		93.2785			27.5454			33.3487			61.4807
		69.102			33.7104			56.4982			61.9765
		62.5253			42.4588			44.9814			50.0375
		57.192			34.2878			59.882			57.2495
		36.1974			32.7194			36.9778			52.3828
		96.4735			51.5158			67.1891			74.3761
		40.9359			32.5779			36.3637			36.443
		65.9606			37.4125			45.6946			52.3608
		31.988			46.3097			38.1916			56.1599
		71.1492			34.988			36.7114			50.1643
		57.7592			35.8681			35.3328			84.9243
		44.6713			35.9646			38.5827			62.837
		44.353			35.4959			41.4401			47.7463
		47.5264			34.4558			43.692			71.712
		43.8376			32.507			52.4709			44.7884
		81.2054			38.3575			38.7767			57.1486
		71.5465			50.7024			50.8048			41.8561
		101.735			34.4055			38.3123			84.3649
		48.8086			31.2573			27.0589			48.526
		59.0392			38.6126			65.8873			54.1925
		77.0475			30.5661			51.5942			59.4562
		43.3269			37.3971			42.6216			49.0585
		45.1521			31.9877			86.9734			65.4918
		54.6218			48.0356			65.3505			43.3337
		43.262			35.0868			49.6784			56.1908
		55.342			35.642			38.7618			50.7024
		54.67			34.119			50.941			69.3876
		57.861			33.5214			40.7517			36.538
		49.8815			27.1654			36.0768			53.4738
		28.2377			53.463			34.7063			50.3596
		42.7397			38.3726			38.4477			41.0763
		94.0426			34.7561			42.6487			44.1652
		67.286			30.6792			48.6923			44.3739
		42.211			33.6074			43.6788			64.3802
		40.1778			79.7414			34.988			67.8646
		56.006			32.4892			29.7427			71.1056
		34.3615			56.2113			38.0856			43.6524
		60.6922			40.6239			45.4666			74.4537
		55.4295			35.4959			41.6348			59.8048
		98.3438			51.2912			38.3575			70.7637
		110.105			44.3609			32.1856			41.9525
		62.5132			43.692			33.7104			69.587
		30.1374			36.8057			27.65			37.3971
		42.0475			29.7427			54.9438			54.3308
		46.9835			42.4315			51.3924			72.9811
		146.064			39.1177			39.4558			55.2686
		60.9751			37.9641			120.653			60.3718
		106.366			47.71			36.443			96.9865
		89.0883			34.2541			31.9335			63.5406
		51.1047			33.2967			37.7506			47.9875
		35.419			53.5601			43.7449			69.8438
		32.992			33.1403			42.09			55.4043
		85.3417			34.806			44.2436			37.2113
		46.223			40.6807			37.0091			48.0236
		59.503			30.6227			51.4485			44.5946
		44.4057			37.628			41.7456			53.5062
		49.9056			28.5136			57.5112			61.3208
		44.9354			70.1243			55.2582			52.6028
		71.9378			39.9936			44.1914			75.4705
		35.6448			30.0133			58.0807			40.9213
		34.3615			33.6074			34.6896			84.5222
		67.2671			28.5338			52.6358			46.6946
		188.361			33.088			50.5884			51.0316
		39.1831			38.0097			57.9911			86.0724
		35.7375			77.7691			37.2889			68.2041
		81.8913			49.9451			49.7481			49.0232
		61.972			34.9219			46.1598			89.9371
		69.2848			31.0534			49.8061			47.7463
		59.5167			64.9873			36.1407			46.1723
		63.7897			32.7547			41.8285			44.5298
		49.348			35.9806			40.6381			51.2912
		53.5621			44.9685			31.8066			44.84
		40.3985			36.3161			68.221			63.3039
		59.2705			33.6074			43.8767			55.8816
		94.5294			28.5136			41.8423			59.988
		69.4994			29.1148			41.2586			48.5498
		77.3064			31.1091			67.7454			44.2044
		101.807			47.2845			37.1026			31.7885
		90.7563			40.4815			54.9017			52.4929
		104.076			41.2026			70.682			44.711
		69.1965			35.2347			43.3337			52.4159
		60.5753			37.888			73.8854			69.5372
		81.7471			31.4231			34.6563			46.3595
		250.873			36.9153			35.8198			49.4571
		138.675			56.3959			38.6724			60.8007
		78.7726			57.3201			34.119			44.6852
		46.1314			30.9416			29.5479			44.8271
		69.1669			29.6844			66.6887			83.7466
		51.8246			30.3766			56.4266			54.2989
		47.1422			33.6246			31.8248			59.3396
		50.8733			31.6246			66.2805			46.2598
		82.6025			32.8427			34.4558			45.9843
		36.4543			40.1809			49.4688			51.2687
		54.5915			31.4231			91.0601			48.1557
		59.562			36.79			41.0622			52.5919
		46.5673			33.5386			55.0907			44.711
		33.2501			43.8635			68.9535			60.4865
		59.1153			32.0238			58.1005			48.2755
		35.3658			36.1248			41.0059			61.4337
		30.5887			38.732			33.4006			51.7507
		47.0535			39.2209			49.4688			56.4471
		58.3007			30.5661			46.0471			58.998
		55.6371			37.1026			44.9942			45.8838
		56.567			37.2734			28.9557			117.26
		130.657			58.2593			45.7704			46.3471
		57.5294			27.5663			61.6214			56.314
		52.5418			35.3655			36.8214			47.9153
		188.46			38.1159			39.2504			56.7124
		54.735			36.0928			35.5934			53.3007
		117.244			36.538			79.7776			56.0158
		77.0803			32.3467			45.0583			44.5428
		98.935			36.931			41.3565			71.6154
		87.8099			34.4223			33.088			51.851
		64.1672			36.3637			51.3587			54.1392
		70.9855			35.0045			28.6752			55.9539
		75.0087			47.9635			39.3679			34.119
		41.4506			54.9438			57.1385			39.0291
		36.4297			31.3311			38.1462			70.7229
		35.2306			29.7038			41.02			45.4285
		27.5507			38.6724			27.9821			58.2098
		40.5839			36.1407			40.8648			48.8226
		59.5363			43.4003			50.9636			63.0938
		38.4859			33.4869			40.4673			93.2717
		84.4952			34.0003			37.4588			60.324
		34.7445			32.948			56.0364			41.3006
		40.3934			48.1077			49.1996			55.3
		79.1032			46.3969			31.1833			40.5955
		84.2509			29.7233			35.6582			56.4062
		74.1403			41.2026			28.0851			50.8389
		82.7586			29.273			81.2265			54.1072
		92.0115			41.6486			38.3726			62.4221
		152.061			28.6953			86.2601			45.2502
		87.6432			66.6454			119.354			70.5185
		99.061			38.6425			39.4411			51.8955
		123.904			35.3492			35.7391			51.5942
		38.8966			35.1033			47.7463			48.6448
		134.897			43.692			39.4704			52.0289
		117.241			40.7091			49.1996			47.9875
		60.5063			43.5066			37.7658			51.4822
		85.543			41.2866			39.9792			31.9877
		40.5839			57.4308			56.8751			36.6642
		52.2554			69.9347			37.9793			51.2687
		67.1304			56.355			54.6276			56.314
		63.3247			36.0608			33.2446			52.04
		56.9276			32.6841			41.4958			45.2757
		76.0515			37.4742			48.9997			42.1859
		79.8507			39.7765			27.0376			74.1195
		139.166			39.6019			36.1248			38.131
		67.058			43.2537			41.02			50.8275
		64.5196			31.8792			53.7108			48.8107
		47.0535			48.1437			74.7092			34.7229
		49.0433			36.0287			60.6009			50.2792
		45.539			32.7018			41.6902			39.1472
		50.037			34.271			49.9797
		124.909			37.2734			64.1196
		86.0108			37.1181			40.353
		112.931			49.1526			77.9841
		83.2743			36.8997			37.6433
		53.4205			33.8642			70.0337
		98.8976			33.0705			28.1877
		130.288			46.3221			28.7154
		60.1662			31.588			31.2942
		103.499			54.437			29.7427
		27.6861			32.7899			40.3816
		49.7312			31.3495			46.4342
		106.715			29.0354			56.0261
		43.397			39.103			39.0439
		34.2719			43.692			29.7427
		39.5997			32.7723			47.8429
		33.7085			35.5934			49.1526
		45.6907			36.3479			52.5039
		34.2719			33.8812			37.6433
		66.0877			40.3959			43.8108
		49.9089			51.5158			75.4399
		35.419			50.5998			30.205
		62.4159			45.4157			38.1007
		61.2431			29.6649			30.0517
		32.5226			55.3			53.2466
		30.7977			46.3346			46.0847
		29.3417			51.6054			34.0512
		49.1607			48.6211			50.3939
		61.38			34.439			43.8898
		40.8419			36.884			30.5472
		36.1974			32.0778			51.8955
		36.7418			36.3002			50.1758
		33.1355			35.2183			35.0868
		37.8388			46.4963			27.2503
		29.8667			34.3383			39.9503
		27.6964			39.1472			33.813
		42.0332			48.9407			62.1254
		37.1839			32.7547			60.3048
		55.2723			49.1526			36.8684
		45.6321			34.3383			63.7131
		45.7798			29.4696			28.6953
		50.7163			55.5188			46.0471
		70.8478			30.3195			34.6063
		39.4274			40.7941			50.0951
		43.0762			55.7989			35.3165
		93.2501			33.8471			50.1297
		124.585			37.4896			46.9905
		129.157			33.83			34.271
		183.546			56.6309			27.9408
		30.7977			33.83			35.4633
		65.9801			36.8997			83.9739
		45.1521			29.8202			52.6138
		65.4456			27.8995			37.7964
		92.314			34.7395			39.4119
		109.262			35.9646			44.0081
		34.7388			40.9213			99.4208
		93.5095			32.7723			53.8504
		17.5899			33.7275			54.3945
		33.5782			34.5228			46.7564
		65.8534			50.5541			49.9104
		93.3111			34.3046			34.4893
		97.0577			32.5602			35.8359
		61.38			33.6418			43.824
		55.3016			38.0249			53.2249
		66.6469			64.6755			50.7024
		83.0529			34.4726			37.2424
		158.308			34.2372			35.1526
		103.466			29.2138			36.8214
		155.372			33.7788			36.9935
		70.4492			36.3637			43.2537
		61.8262			37.4434			28.4933
		53.7449			46.2723			34.439
		69.8728			36.7586			38.8808
		48.0258			39.1325			38.4928
		64.6991			32.2215			34.2878
		63.9566			70.6412			58.8314
		70.9265			34.3383			47.2722
		46.249			63.2857			38.9105
		46.7403			39.5435			38.6574
		51.1909			30.1476			44.1129
		46.6577			36.6957			45.0327
		57.0975			32.2215			48.2396
		48.2633			33.9493			40.5813
		48.8086			49.6552			31.0534
		45.7798			49.3402			36.4272
		64.0329			35.8198			30.8856
		65.5719			34.3046			44.4909
		70.535			49.0232			39.9214
		55.9388			37.505			41.5931
		54.5697			36.79			37.428
		25.6105			53.2899			32.507
		72.938			46.5212			44.8914
		83.1343			33.7959			72.7751
		96.3116			30.6039			64.1736
		73.4008			58.3386			33.4352
		37.2782			31.0162			30.3386
		52.3478			31.8792			76.1181
		39.0258			49.5388			49.7945
		97.9802			37.2734			43.9949
		109.411			32.8954			45.6693
		61.9701			29.8202			34.3887
		93.325			40.5101			46.2098
		68.0051			31.6428			53.3441
		44.0551			39.9647			47.9875
		38.3912			32.4002			54.2457
		43.3083			28.7957			41.9112
		49.6922			35.8359			50.1643
		30.7554			30.6792			47.5524
		41.4665			37.9641			35.6582
		50.8437			34.7395			46.7564
		27.3619			30.6981			38.0856
		25.617			33.813			38.4477
		28.1482			37.7353			57.2697
		63.1595			30.8482			36.1088
		40.9359			46.3969			43.1601
		43.8696			35.3655			40.6097
		72.1125			38.5677			43.9687
		75.4431			33.2967			33.2446
		48.2633			41.4262			44.6464
		46.8007			35.1526			65.1204
		32.995			32.6841			45.0583
		34.1786			28.9158			62.6714
		46.3414			32.507			36.5854
		48.8086			39.5727			42.4451
		49.3601			33.3314			38.6126
		73.3907			46.9044			34.6896
		61.9701			51.527			45.9467
		38.8137			32.0418			71.3245
		48.0634			52.4049			54.7754
		40.7674			33.4179			27.5244
		34.8943			34.4726			41.2586
		43.7781			46.9536			42.3089
		42.8654			46.8921			36.3796
		47.5264			34.2204			48.0837
		70.2687			26.8877			50.941
		61.9701			38.5827			40.4958
		62.0625			33.4869			37.3507
		68.8124			50.3939			54.5112
		40.6985			39.0882			37.4434
		55.9388			57.8216			33.8812
		51.5092			53.9682			55.5604
		68.413			29.5674			48.2036
		76.3949			39.5873			65.6327
		78.685			40.8224			36.837
		54.4624			41.1886			54.9017
		89.1089			29.6844			36.884
		44.353			29.8009			54.2989
		48.8086			41.7594			28.7355
		73.3907			35.6744			60.9051
		57.666			44.2567			45.0327
		53.6525			39.3532			36.2205
		84.0919			36.0127			42.1996
		57.7697			38.3876			52.5259
		63.7947			31.6246			34.7894
		60.0779			36.7429			42.7974
		66.5963			31.8248			32.0598
		53.2292			32.7194			43.9424
		41.7619			38.5976			48.1077
		82.2039			32.7194			49.035
		53.9376			33.1751			71.1462
		61.4841			53.3549			40.453
		41.956			34.6896			45.3903
		55.4717			50.8956			44.93
		45.2423			28.8358			42.5945
		46.249			46.8428			78.2281
		49.4373			29.0155			71.7523
		54.0157			34.6063			42.7704
		78.2975			32.9656			49.8757
		66.2599			32.7547			41.1886
		60.2259			59.9591			76.156
		69.5566			33.2273			33.0356
		52.2148			51.9289			49.597
		24.04			62.7174			67.1375
		40.9506			29.8202			31.3679
		39.7622			32.0778			35.9003
		99.2927			32.0238			43.9687
		76.8551			37.5819			52.4819
		46.3991			27.9408			57.007
		140.207			32.5957			55.5188
		56.5813			34.2372			31.2573
		37.8944			63.0663			49.1056
		58.2447			35.9485			55.7886
		34.8368			57.8915			33.9153
		24.0977			32.1138			42.5945
		60.1362			33.8471			46.2098
		43.8376			32.7899			48.1916
		92.1373			59.7469			32.5425
		45.1521			52.5149			55.7264
		48.7775			31.6793			34.988
		64.2135			47.7946			28.1057
		124.587			59.1349			53.7646
		66.0933			32.2573			49.8757
		41.778			30.5283			83.657
		40.3985			34.2035			48.0356
		31.8949			49.5854			42.0213
		42.7725			33.8812			69.8686
		45.1521			26.9091			64.1286
		30.1645			29.4108			53.2032
		34.3206			51.6166			37.8422
		35.9361			42.1859			41.3006
		28.3311			48.1916			34.7728
		34.9177			32.1138			45.7956
		75.8576			30.792			40.2957
		70.9265			34.2878			38.8957
		63.0906			35.9806			38.6724
		29.9728			36.0768			35.0045
		40.9359			34.6563			41.0481
		126.411			53.1814			102.408
		43.5101			37.8727			44.3088
		33.638			65.1824			33.9493
		48.8887			33.8642			36.4589
		37.8388			37.4896			41.1044
		40.9359			39.3679			45.0199
		64.8902			35.4308			47.2111
		48.7898			32.1318			68.1448
		31.0861			31.9335			56.6003
		41.8883			30.2814			30.1093
		53.8449			50.1182			51.7618
		32.7956			37.0247			43.9424
					31.072			56.4982
					31.9696			49.9682
					54.1925			45.2629
					29.8589			37.3507
					32.0778			48.2755
					29.5088			57.2193
					35.9003			34.8225
					34.7395			51.2687
					27.4403			74.8559
					35.3655			39.103
					35.9485			54.8491
					39.6164			38.0704
					32.8603			61.9765
					32.5779			35.9003
					32.6664			60.6486
					33.3141			31.2388
					34.7728			46.8304
					37.7353			51.1559
					33.573			40.7941
					39.1472			31.4047
					32.0238			40.008
					30.3386			43.4801
					28.8958			100.242
					31.3863			42.3225
					32.1497			39.2062
					32.9831			81.9696
					29.8009			33.6074
					57.3805			45.8964
					53.3982			35.5609
					37.2269			39.82
					41.5515			33.83
					31.9335			39.0586
					37.3662			40.7233
					28.4325			46.8797
					58.3386			35.3165
					42.3498			38.9254
					28.5945			67.0945
					44.0343			32.8075
					33.1403			39.5289
					38.7171			91.7487
					35.8359			40.1665
					38.9847			35.3818
					32.7371			32.3288
					42.959			31.1833
					70.9104			47.1867
					32.9831			65.1736
					36.7586			48.1677
					31.2018			43.3604
					31.6793			34.7728
					30.6227			39.1767
					33.6074			48.6211
					59.5436			113.491
					33.5558			32.507
					31.9335			40.1665
					36.5538			37.7964
					32.1677			56.865
					64.0205			115.858
					48.9761			49.5388
					38.4027			39.3972
					45.7704			38.8808
					28.4933			37.5358
					48.6804			83.8431
					32.2036			48.6923
					51.3137			65.2533
					31.9877			46.0722
					52.8329			55.2686
					44.8657			51.5495
					44.4649			51.2461
					36.8057			60.5533
					34.1866			31.3679
					36.3161			36.8684
					31.0348			38.1764
					54.4582			40.4815
					31.3495			27.3982
					44.8142			90.462
					29.3125			34.9219
					28.3104			54.0965
					31.0534			48.0717
					76.5794			39.2062
					27.2715			37.9641
					57.6416			31.1277
					34.3046			44.2697
					35.4959			39.9936
					50.497			45.4285
					52.8438			40.7658
					38.9402			31.5515
					52.9747			34.0343
					36.5064			37.2113
					36.837			35.9485
					35.3655			61.9019
					34.5395			40.0369
					35.5284			54.2564
					37.2734			56.6105
					49.8293			86.0389
					39.9503			31.9515
					38.4027			51.471
					38.2973			60.4578
					33.053			51.6278
					44.5168			39.7619
					36.931			32.9305
					34.8888			41.1605
					32.4714			31.3311
					36.0287			30.1093
					50.7707			65.5535
					30.4525			67.9666
					29.994			39.7329
					55.164			32.2573
					30.792			43.5597
					37.3353			64.2545
					29.3911			55.7679
					37.9184			79.0724
					32.6134			37.9032
					37.1803			41.0481
					78.4124			30.7169
					29.273			36.3479
					56.2113			49.8872
					39.0586			28.2082
					40.7941			34.7229
					29.1742			27.3138
					38.9698			43.7581
					39.8635			31.8066
					50.6112			35.0868
					32.5602			41.1605
					29.194			49.0232
					34.1359			87.6875
					38.7618			38.6574
					29.3125			28.3511
					36.2683			85.5543
					30.923			32.6134
					35.4471			69.346
					30.7544			34.0003
					36.9935			42.0762
					37.827			77.2924
					29.7233			57.7416
					33.1403			30.8107
					28.4528			49.1878
					30.9043			65.7645
					32.6488			33.8642
					30.8294			46.1348
					63.0846			38.0401
					35.4796			64.8627
					49.9566			48.6567
					28.1057			29.5088
					53.5386			39.3385
					37.674			39.7183
					44.2175			40.8931
					46.1473			48.5617
					34.6563			47.5766
					36.2843			37.5512
					78.9993			40.1665
					56.5901			42.4043
					28.655			39.6893
					30.6604			43.4136
					33.5042			76.8429
					30.0709			38.9847
					31.1277			39.3825
					33.1403			41.6902
					28.29			53.7538
					39.485			51.8844
					34.7063			37.6893
					34.9053			45.3267
					41.8974			32.7371
					53.463			55.9746
					29.1346			71.712
					82.8873			52.9202
					42.1037			67.6003
					29.7427			44.8271
					32.8779			64.0836
					31.1833			41.02
					28.6752			32.4358
					51.8176			37.9032
					37.6126			42.4043
					34.8888			59.2129
					34.3719			41.2586
					31.8792			44.1914
					34.6397			39.4265
					30.4904			36.4272
					59.7952			47.4186
					45.1863			41.1465
					32.8075			38.6724
					33.7617			59.0274
					36.0287			29.7815
					32.7018			64.2635
					71.1948			32.2573
					29.0751			52.8656
					33.4869			47.6373
					40.5528			45.4666
					29.095			34.5228
					38.4327			49.2817
					46.0972			31.6428
					68.0685			39.8779
					65.0938			38.8363
					34.5228			44.6593
					31.8611			54.1925
					69.3543			37.1803
					34.119			40.8083
					33.4869			63.8579
					41.8009			45.492
					36.7114			51.2574
					34.9219			29.3911
					51.706			36.6799
					29.7038			81.8074
					29.0354			66.1759
					30.923			67.2921
					51.527			42.1311
					28.8358			38.6275
					33.3141			43.9556
					28.0027			32.0057
					35.4308			36.7743
					32.6488			47.6252
					32.7018			67.8476
					30.0901			50.2563
					30.3005			57.4409
					34.623			52.9856
					36.443			34.4558
					28.0027			92.2821
					39.2798			41.5654
					32.8427			37.3353
					41.6209			42.9187
					50.7707			37.6126
					65.0849			32.418
					27.8787			39.1767
					33.9493			32.4002
					62.9747			37.0714
					35.3655			46.9659
					37.5973			46.7687
					60.8671			38.5527
					42.9859			43.824
					51.8955			36.4747
					47.7704			35.8681
					32.8251			51.4934
					36.443			35.3655
					29.273			32.9656
					47.3333			38.1462
					49.387			45.5427
					33.4179			35.1855
					37.3662			43.7449
					37.5819			28.5541
					49.0938			28.5743
					45.7199			60.3909
					35.1855			38.2973
					33.7788			44.1652
					32.6311			35.1033
					35.852			37.0091
					29.2533			31.5698
					35.3165			46.022
					32.2215			35.8842
					41.4819			46.7564
					34.4223			37.5666
					63.8217			54.6064
					32.6664			33.5558
					35.7875			45.5554
					31.9335			35.9324
					43.5331			48.3113
					35.9646			30.3386
					31.588			54.5218
					32.7371			44.4519
					32.4536			41.9938
					34.3383			42.5538
					27.7958			84.4196
					36.3479			71.4216
					44.0081			46.3471
					38.4477			40.8366
					31.6063			51.5383
					28.29			37.2113
					32.1677			26.9306
					42.8648			39.0143
					28.9158			68.7438
					34.1021			64.0475
					40.4244			54.6276
					31.3863			47.5524
					36.7586			44.5039
					35.4308			44.2828
					38.8363			43.2003
					31.3311			34.8557
					31.4598			41.5793
					36.2365			69.8107
					33.8471			44.84
					39.6893			38.955
					31.5148			46.2972
					53.9468			30.7732
					31.5148			63.3768
					29.2533			37.0091
					30.8294			42.4451
					42.3225			45.8712
					30.1285			39.7183
					36.0287			31.8973
					30.3766			53.4954
					37.6587			45.8964
					34.9384			53.6893
					33.83			33.1054
					38.7469			64.9873
					28.6953			41.0341
					37.7964			40.7517
					37.4125			50.7365
					33.7104			70.6657
					51.7953			36.0448
					28.8558			38.5677
					36.8527			53.5817
					35.5609			63.1761
					34.4558			43.0127
					36.0287			35.5284
					28.2287			47.2967
					34.673			28.7556
					31.1091			34.5562
					39.5873			35.7552
					30.4904			61.3114
					34.2204			52.8984
					33.088			37.7353
					37.1337			73.8228
					30.8669			28.1262
					33.6589			46.3346
					35.0868			90.3151
					37.5204			44.8271
					30.8107			48.9643
					36.884			51.8399
					49.7481			59.6017
					53.6463			53.0836
					33.5386			44.84
					64.6041			40.9495
					39.1177			39.9358
					50.2677			53.9361
					30.1859			34.8557
					47.9875			52.1176
					54.3521			40.0369
					34.0682			47.9514
					29.3715			44.4519
					58.5165			39.7474
					30.5283			37.9337
					31.9154			92.4384
					35.1033			41.3006
					65.1027			58.2593
					31.4231			27.9615
					34.623			36.0127
					36.7586			42.035
					29.3321			48.1317
					95.5107			31.2573
					32.6488			40.5813
					28.5136			50.7252
					36.1088			32.7899
					33.7788			57.1789
					36.1567			52.3387
					39.5727			61.2737
					27.858			37.1181
					42.2132			38.0249
					34.439			47.9153
					30.3195			40.6523
					38.5677			37.1337
					34.0851			36.0287
					28.5743			36.884
					51.6613			40.8507
					40.9636			27.0162
					29.273			40.0946
					28.044			50.1758
					27.858			28.3104
					29.587			43.7976
					37.1958			35.6258
					35.7391			45.3903
					34.806			46.6451
					75.8749			41.3425
					45.783			51.9178
					45.0071			71.4539
					33.8983			42.7434
					36.1567			33.2967
					31.072			43.9161
					30.3005			32.2394
					35.3492			31.3863
					43.0932			28.1877
					32.8954
					30.6227
					34.9715
					48.9171
					30.9416
					69.2126
					32.9305
					41.2166
					36.0768
					35.2674
					29.7815
					86.1596
					32.0778
					92.0314
					34.0173
					39.2651
					32.507
					27.65
					36.7429
					38.955
					35.3328
					28.4528
					38.2671
					61.537
					28.9956
					62.699
					43.7581
					46.9782
					30.8856
					43.6656
					30.7544
					56.6819
					31.4782
					33.4006
					32.8779
					29.6844
					60.1514
					36.6169
					35.6096
					31.4965
					76.2621
					32.5247
					41.2306
					39.7765
					27.0802
					32.7899
					38.5078
					31.0162
					35.169
					37.4896
					30.9603
					60.9525
					50.1643
					61.6776
					35.4145
					37.9184
					38.2822
					58.3683
					29.994
					34.439
					35.2838
					36.2524
					34.271
					30.6604
					40.7233
					30.1476
					35.7875
					32.6311
					29.7233
					35.1526
					34.7728
					30.2814
					32.948
					51.9623
					29.273
					33.6418
					32.2573
					29.3321
					32.0418
					52.8547
					33.8983
					34.8722
					33.5042
					35.0868
					28.1057
					41.5098
					88.7088
					32.8427
					29.2928
					39.8924
					35.1033
					28.1467
					38.4027
					44.3349
					35.9164
					33.7104
					43.0127
					32.0238
					41.6209
					28.1467
					32.1497
					37.7506
					32.0598
					36.8997
					38.2218
					30.0517
					33.8812
					28.6147
					36.6012
					35.6582
					38.4327
					29.3125
					89.77
					35.2183
					44.2175
					28.9358
					38.6275
					27.7334
					28.3104
					67.805
					29.0751
					48.6567
					36.332
					46.7687
					30.0709
					36.4747
					53.1923
					32.2036
					34.2035
					35.9485
					37.8422
					36.9622
					30.3386
					34.439
					32.6311
					35.021
					35.1855
					34.2204
					45.6946
					51.8621
					34.0682
					29.4892
					48.8462
					39.5727
					35.5447
					30.9789
					54.9228
					32.7018
					33.5042
					34.8225
					49.9797
					43.6391
					27.6709
					49.6901
					38.1462
					36.3479
					30.3005
					27.5454
					31.3126
					70.8697
					43.3737
					30.5283
					40.1233
					34.8888
					35.5771
					60.7437
					28.2491
					58.1601
					34.0343
					32.1677
					33.2967
					34.8391
					54.6382
					28.5541
					30.7357
					34.4223
					53.1271
					32.2215
					32.5247
					28.2287
					31.5148
					63.3951
					29.2336
					30.4146
					34.7561
					30.6039
					29.7427
					51.2687
					32.8427
					34.6397
					45.3394
					37.9793
					66.1759
					30.4525
					36.3637
					41.2866
					39.9936
					28.4325
					28.9956
					32.948
					30.0709
					50.8275
					45.8712
					37.2734
					46.1973
					35.2674
					35.7229
					52.4159
					30.2432
					36.2365
					30.7732
					35.4796
					37.5666
					34.8557
					37.2424
					80.081
					35.9967
					35.0045
					50.9523
					37.4125
					36.8527
					35.7875
					38.0249
					33.4869
					34.271
					29.626
					30.3005
					41.6348
					36.4906
					45.0455
					34.673
					37.9793
					31.9154
					44.439
					38.6873
					35.6906
					39.6747
					35.169
					38.2369
					38.6724
					27.8165
					30.5094
					28.2287
					33.4352
					35.0539
					28.0027
					35.9806
					38.9698
					38.0856
					36.5854
					31.588
					69.4707
					56.0364
					31.1648
					37.3662
					44.4649
					31.5698
					34.9053
					34.4893
					33.3141
					36.332
					48.1797
					34.6563
					30.6981
					47.1622
					55.4564
					65.4829
					32.2752
					35.251
					72.9336
					33.5042
					26.9948
					33.4524
					29.626
					39.5289
					54.49
					32.6841
					35.8036
					47.2111
					34.6896
					36.7271
					27.3982
					50.0951
					42.09
					28.2695
					33.5042
					55.4043
					33.0356
					32.4892
					40.9213
					37.8422
					32.8954
					50.8956
					51.0089
					35.0539
					59.8531
					27.3771
					59.1837
					32.2215
					33.4352
					32.9831
					36.9622
					31.1277
					28.8158
					31.3863
					37.1648
					59.7565
					28.6147
					51.0203
					32.5779
					29.8589
					38.6275
					29.5674
					37.8575
					38.4627
					43.9424
					53.0292
					34.3551
					38.1916
					53.9468
					33.3833
					30.2241
					54.807
					36.0287
					39.2209
					30.9416
					30.3576
					36.3002
					36.4113
					66.8703
					38.7767
					66.5067
					34.9053
					33.1403
					45.2629
					30.2241
					33.6932
					33.088
					34.9384
					46.4342
					34.4893
					28.9158
					53.1271
					46.9659
					28.5338
					43.4136
					40.2957
					33.7275
					30.3386
					29.7815
					33.1228
					28.3511
					44.5946
					36.4906
					38.5677
					31.072
					66.141
					33.6932
					30.5472
					46.372
					31.5331
					33.1577
					30.7357
					41.9525
					59.7759
					48.2276
					32.4002
					37.6587
					39.2504
					29.4304
					31.8792
					35.1197
					35.4145
					28.8358
					34.3887
					58.0707
					34.2541
					51.3137
					31.8792
					41.6625
					41.3704
					53.9254
					36.332
					32.311
					46.8674
					43.692
					37.8575
					34.2204
					37.1026
					39.7329
					35.8198
					51.1785
					42.3907
					45.53
					33.6246
					29.9555
					37.7658
					33.1577
					27.3138
					36.2205
					55.5604
					35.852
					60.62
					36.0448
					29.587
					77.6353
					37.3662
					58.4078
					70.5676
					31.3495
					31.8248
					54.543
					34.0512
					31.0906
					40.1952
					33.3314
					32.1856
					30.2814
					32.7194
					34.6397
					33.3314
					41.1886
					36.2683
					30.8107
					34.3551
					36.2683
					70.2806
					55.892
					31.8611
					33.0705
					38.5976
					39.3385
					41.4401
					34.8888
					41.5098
					30.0901
					29.4892
					42.9456
					33.3487
					39.162
					41.607
					31.5515
					32.5957
					32.9831
					35.2838
					30.7169
					47.7342
					30.8482
					92.0063
					34.6563
					42.0625
					29.2533
					26.8662
					34.806
					51.6054
					35.2347
					35.7067
					33.6246
					34.7229
					35.0045
					47.1377
					27.2291
					77.3148
					33.0181
					44.0081
					32.4002
					28.655
					34.7395
					33.8642
					28.7154
					74.3528
					33.5902
					28.6147
					45.0455
					36.4272
					34.2541
					53.5386
					47.9514
					40.567
					53.8182
					30.5094
					30.2432
					37.6587
					27.6709
					32.2215
					40.3386
					64.4251
					36.7586
					52.3387
					34.9219
					34.7728
					34.1359
					35.7229
					32.8779
					27.0376
					36.6642
					32.7018
					38.1462
					33.3833
					40.224
					38.6126
					48.0236
					33.7446
					39.3679
					28.7154
					35.5284
					49.8641
					30.3576
					33.5042
					45.5047
					46.9044
					34.5228
					31.7885
					56.6411
					35.9324
					48.2515
					29.1346
					30.8107
					35.6258
					36.8684
					35.5447
					31.8792
					31.072
					30.4715
					28.9557
					38.131
					39.8055
					39.8924
					33.1751
					32.1497
					86.8804
					36.0287
					51.8399
					31.2203
					47.9875
					32.2573
					62.8094
					34.3719
					36.5222
					30.3195
					56.8345
					37.7658
					35.3328
					53.2466
					38.9847
					36.0287
					49.8177
					42.0625
					39.2062
					33.5214
					37.6587
					36.2524
					54.7543
					46.2847
					46.0722
					33.1925
					37.7658
					34.1021
					29.3125
					31.588
					36.0608
					33.83
					33.9323
					29.6649
					29.3715
					33.5042
					36.2524
					35.7067
					50.4283
					37.4125
					61.7151
					33.4179
					34.506
					51.9956
					33.2099
					42.5403
					35.8842
					30.4904
					27.6709
					45.9215
					33.6589
					34.0682
					32.7899
					35.3492
					33.5386
					29.8976
					34.9549
					37.1648
					56.5391
					29.7621
					33.4179
					53.8719
					31.0162
					41.5376
					32.6488
					54.5853
					37.674
					32.6488
					85.8306
					40.1809
					34.6063
					31.3311
					36.0127
					37.7046
					52.4379
					28.5945
					35.3001
					27.9408
					30.8107
					29.8009
					32.0598
					48.9879
					27.2715
					30.8482
					29.4304
					33.0356
					35.7229
					38.8214
					34.7063
					36.0287
					37.6893
					35.5771
					46.0596
					28.3511
					46.2972
					32.9656
					103.25
					31.1091
					57.6315
					54.0217
					37.4742
					30.1093
					36.8527
					36.5538
					41.9112
					35.6906
					38.1159
					33.2099
					54.8175
					33.1751
					33.4006
					33.7275
					37.505
					27.4824
					28.7757
					36.884
					46.8058
					31.4965
					30.5661
					39.4265
					31.4965
					40.4815
					32.1318
					51.0542
					33.0181
					34.0003
					47.4186
					34.673
					27.5663
					33.6074
					41.787
					39.2504
					33.2273
					47.7463
					33.2967
					34.7229
					30.5094
					50.4741
					36.0287
					32.5957
					33.6589
					39.162
					30.0133
					41.6764
					31.7339
					59.2422
					34.0173
					51.1672
					39.9503
					54.8175
					36.931
					48.4068
					36.4113
					41.02
					45.3012
					35.2183
					46.4839
					33.5042
					27.2503
					38.9105
					36.8057
					43.1066
					28.2491
					43.8108
					36.8684
					32.2215
					29.9747
					52.6467
					35.852
					39.0291
					28.6752
					38.866
					39.0734
					37.1026
					31.2942
					61.612
					32.3824
					31.2757
					35.4471
					32.3645
					69.5206
					37.2269
					36.4906
					34.7395
					37.3816
					37.3507
					32.5247
					41.8699
					31.072
					31.9335
					37.1648
					39.4704
					63.3951
					33.2967
					36.538
					31.5331
					32.8603
					37.7811
					35.852
					27.9615
					33.2099
					40.4387
					50.0606
					33.6246
					36.5222
					34.8722
					36.7429
					34.0173
					39.2356
					32.9656
					56.7938
					59.3882
					34.4223
					35.4796
					33.9323
					41.3704
					38.9402
					28.7757
					35.4471
					39.1915
					33.2967
					50.975
					43.5199
					51.851
					49.2934
					50.2333
					38.1462
					32.6311
					62.6529
					41.9525
					65.3152
					50.8956
					33.2967
					35.5934
					33.3833
					31.1462
					36.7114
					46.8921
					50.4398
					50.7479
					38.0856
					40.0369
					35.0045
					86.7806
					31.9696
					33.573
					38.1007
					47.8308
					35.2838
					30.6981
					44.0605
					34.2035
					37.0558
					28.3511
					34.7728
					38.3876
					39.3092
					33.0356
					28.7757
					29.3518
					38.3425
					31.1648
					33.2099
					38.4627
					37.3198
					41.8147
					33.8642
					49.6087
					36.8214
					56.4369
					34.8557
					36.538
					34.0003
					33.2794
					32.9656
					33.2446
					36.6957
					43.7317
					28.3511
					50.5998
					32.7547
					36.332
					32.6664
					35.6744
					36.9935
					43.1468
					33.053
					31.1091
					34.9384
					35.6258
					31.6246
					67.6686
					40.7375
					30.0709
					30.5661
					31.6975
					39.8635
					35.9806
					34.5729
					29.6065
					34.5896
					28.7556
					40.6381
					35.8681
					31.8248
					35.1362
					34.3887
					34.5228
					49.3753
					29.3321
					27.7334
					33.3487
					32.2573
					33.7275
					33.6418
					35.3818
					39.4704
					84.3649
					31.7157
					36.7271
					32.6134
					36.4589
					80.6844
					32.4536
					27.4614
					28.3308
					33.8642
					33.7104
					30.1668
					38.1613
					58.6348
					31.6246
					30.5283
					29.4304
					36.0448
					50.1873
					50.1412
					36.443
					43.3337
					29.6649
					35.5609
					35.0045
					32.6311
					35.5771
					39.4558
					39.4704
					35.0374
					34.3887
					36.443
					34.2372
					43.3604
					35.8842
					40.879
					33.7104
					32.0418
					51.7395
					34.3551
					33.1403
					53.6786
					31.5331
					63.5679
					31.4231
					36.1248
					30.5283
					36.3479
					35.7229
					31.2203
					49.3987
					36.5064
					35.251
					36.5538
					30.1285
					36.1727
					27.7334
					32.311
					39.9936
					44.7497
					34.6397
					29.626
					37.9184
					32.311
					31.5331
					30.2241
					33.0006
					38.7618
					31.8248
					30.205
					61.9019
					32.948
					39.0143
					46.0094
					31.3863
					37.5358
					32.5425
					37.3507
					29.5284
					35.8681
					30.9603
					32.7371
					31.7521
					35.8036
					73.901
					28.3104
					49.8988
					58.1105
					37.087
					31.3495
					34.2372
					52.9093
					31.1091
					39.7329
					46.1848
					37.8422
					44.1129
					36.1248
					49.0703
					29.0354
					42.3362
					49.4805
					64.4519
					41.02
					37.8422
					28.2287
					43.5729
					37.8727
					27.1229
					33.8812
					27.2291
					30.2623
					33.366
					33.6589
					36.1407
					50.9976
					44.9429
					56.4573
					33.6246
					34.6397
					47.3942
					33.813
					35.1197
					42.5403
					55.7368
					39.3092
					56.2216
					33.6761
					53.6248
					52.1287
					29.45
					47.4186
					30.5283
					37.7811
					32.0418
					58.3287
					30.4146
					63.7493
					28.3715
					42.7164
					34.1021
					34.6063
					34.0512
					27.4193
					38.131
					30.6604
					27.8373
					49.4454
					27.4614
					27.3349
					34.1528
					38.7022
					31.9877
					39.5873
					45.3649
					28.8358
					33.7788
					32.2215
					38.131
					38.3274
					28.29
					46.2723
					48.4784
					43.2804
					33.5902
					34.8391
					41.925
					31.2203
					35.0374
					44.0998
					28.3511
					28.1672
					28.1877
					37.428
					33.1054
					36.6642
					40.6381
					36.7429
					31.2757
					38.6126
					36.3479
					37.9641
					31.0906
					38.0401
					34.3383
					36.2046
					31.072
					28.2695
					32.7371
					27.4403
					29.45
					28.6147
					31.4231
					28.9956
					30.3766
					27.2503

## Sheet: Fig. 2c
		SMP + 30-nm extruded ER-like liposomes			SMP + 60-nm sorted ER-like liposomes			SMP + 50-nm sorted ER-like liposomes			SMP + 40-nm sorted ER-like liposomes
	Time [s]	Mean	SD		Mean	SD		Mean	SD		Mean	SD
	0	0	0		0	0		0	0		0	0
	0.5	-0.343333	0.311818		-0.539667	0.135356		0.637889	0.155917		0.319667	1.39798
	1	-0.0433333	0.276193		-0.399	0.174078		0.745556	0.275992		1.39433	1.4529
	1.5	0.0336667	0.431006		-0.261333	0.200106		1.03911	0.101699		1.75417	1.52402
	2	0.336	0.414638		-0.144333	0.297665		1.1673	0.309014		1.9735	1.52761
	2.5	-0.133333	0.548286		-0.27	0.453607		1.18663	0.0755548		2.84892	1.57974
	3	-0.0333333	0.532449		-0.091	0.380785		1.44985	0.181207		2.92817	1.7579
	3.5	0.0196667	0.399245		-0.0756667	0.145246		1.061	0.424297		3.19567	1.95443
	4	0.177333	0.333578		-0.106333	0.207625		1.47256	0.149209		3.40258	1.90536
	4.5	0.274667	0.264719		-0.031	0.512293		1.51893	0.245225		4.42192	1.79325
	5	0.309333	0.37157		-0.252	0.281512		1.69219	0.0922279		4.79675	1.64888
	5.5	0.338333	0.214836		0.0393333	0.420134		1.66563	0.263799		4.64767	1.90053
	6	0.462333	0.259396		0.00733333	0.199741		1.70463	0.346151		5.18075	1.92603
	6.5	0.314	0.480794		-0.0336667	0.113165		1.81859	0.296009		5.43967	1.23014
	7	0.542	0.551086		0.0156667	0.183865		2.03278	0.256123		5.75192	1.12138
	7.5	0.271	0.447004		-0.114333	0.346246		1.89319	0.524817		6.52708	0.984819
	8	0.445	0.349		0.169667	0.311821		2.10015	0.123565		6.92783	1.59641
	8.5	0.468	0.771532		0.117667	0.239636		1.799	0.110014		6.879	1.27076
	9	0.465	0.559581		-0.0676667	0.229552		2.14463	0.417423		7.18758	1.53163
	9.5	0.363667	0.423507		0.273	0.583501		2.34107	0.483184		7.362	1.20918
	10	0.542	0.392776		-0.0943333	0.330146		2.28433	0.372299		7.28808	1.1008
	10.5	0.486333	0.465489		0.00666667	0.649853		2.2773	0.356476		7.37483	1.41718
	11	0.513	0.438558		0.126	0.380253		2.06263	0.150037		7.89742	1.44769
	11.5	0.283667	0.638418		0.298333	0.331078		2.20663	0.169651		8.2705	1.25783
	12	0.37	0.663514		0.0813333	0.697808		2.66593	0.364947		8.59292	1.41867
	12.5	0.236	0.405925		-0.066	0.278796		2.47589	0.280963		8.493	1.85776
	13	0.490667	0.321823		0.393333	0.308934		2.52156	0.260702		8.59142	0.71278
	13.5	0.456	0.588676		0.347333	0.381634		2.7637	0.294132		8.18642	1.26445
	14	0.177	0.668788		-0.0326667	0.483417		2.77478	0.459812		8.63925	1.60822
	14.5	0.393667	0.468726		0.422667	0.554853		2.85848	0.588278		9.07117	0.45006
	15	0.619667	0.319704		0.331667	0.683907		2.87863	0.414961		9.45592	0.78994
	15.5	0.0353333	0.78315		0.243333	0.469137		3.18715	0.430126		9.78392	0.800362
	16	0.311667	0.671379		0.164667	0.692868		3.1783	0.57999		9.55708	0.933786
	16.5	0.429	0.550796		0.203	0.518269		3.03093	0.513684		9.60158	1.11568
	17	0.977	0.523389		0.221667	0.453516		3.04144	0.253808		9.68783	1.60361
	17.5	0.664333	0.714669		0.254	0.418221		3.10396	0.450139		9.52417	1.39804
	18	0.480333	0.747457		0.176333	0.580826		3.39633	0.551381		10.2657	1.04995
	18.5	0.257667	0.408007		0.167333	0.412398		3.16341	0.296706		10.207	1.49353
	19	0.506667	0.453606		0.296333	0.661381		3.28778	0.345275		10.5901	0.864982
	19.5	0.574667	0.74783		0.186667	0.630004		3.57319	0.492756		11.1742	1.16211
	20	0.418667	0.765325		0.318667	0.640185		3.31659	0.50954		10.2012	1.31192
	20.5	0.627333	1.06201		0.283333	0.785816		3.2673	0.447734		10.9999	0.488171
	21	0.381333	0.682041		0.237667	0.649055		3.29044	0.265863		10.5882	1.13771
	21.5	0.216667	0.913775		0.302	0.960613		3.66637	0.56895		10.7869	0.95672
	22	0.281333	0.798833		0.118333	0.651958		3.59693	0.564097		11.135	0.847904
	22.5	0.284667	0.862914		0.447333	0.720796		3.49485	0.386435		11.2728	0.369
	23	0.296333	0.705863		0.158667	0.588464		3.76156	0.727078		10.8933	1.17318
	23.5	0.428	0.839629		0.203	0.821804		3.68904	0.396925		11.6245	0.359208
	24	0.437333	0.698485		0.309333	0.805005		3.59981	0.529985		11.5268	0.752552
	24.5	0.300667	0.591517		0.402333	0.940352		4.02819	0.687438		12.1283	0.337786
	25	0.448333	0.617523		0.278333	0.708527		3.73315	0.544127		11.4539	1.0116
	25.5	0.401	0.95732		0.345	0.409894		3.82559	0.316618		12.0361	0.496384
	26	-0.0553333	1.00956		0.276	1.15696		3.67956	0.600807		11.3055	0.90757
	26.5	0.564333	0.374748		0.358667	0.410454		3.79185	0.671309		12.5632	0.487948
	27	0.169667	0.733233		0.21	0.738293		3.77422	0.42802		12.3525	0.519522
	27.5	0.443	0.63525		0.126667	1.13114		3.85796	0.858941		12.2575	0.868032
	28	0.227667	1.07754		0.246	0.752899		4.17707	0.578643		12.5396	0.757884
	28.5	0.188	0.822526		-0.0403333	0.856181		4.08281	0.726179		12.1786	0.566828
	29	0.151333	0.984314		0.351	1.27062		3.8233	0.633076		12.6544	0.266109
	29.5	0.164333	0.845248		0.0946667	0.891188		4.1097	0.991321		12.0552	0.557276
	30	0.309333	0.814522		0.201	0.838429		3.93763	0.594278		12.6922	0.880345

## Sheet: Fig. 2d
		SMP + 30-nm extruded ER-like liposomes			SMP + 60-nm sorted ER-like liposomes			SMP + 50-nm sorted ER-like liposomes			SMP + 40-nm sorted ER-like liposomes
	Time [s]	Mean	SD		Mean	SD		Mean	SD		Mean	SD
	0	0	0		0	0		0	0		0	0
	10	-0.000333333	0.000152753		-3.33333e-05	0.000404145		-6.66667e-05	5.7735e-05		0.0002	0.000556776
	20	-0.0002	0.000264575		-0.000166667	0.000305505		-6.66667e-05	0.000321455		-6.66667e-05	0.00011547
	30	-0.0003	0.0001		-0.000266667	0.000351188		0.000133333	0.000378594		0.0004	0.00121655
	40	-0.000333333	0.00011547		-0.000133333	0.000321455		-0.0002	0.0002		6.66667e-05	0.00011547
	50	-0.000366667	0.000152753		-0.0001	0.00034641		-0.000266667	0.000152753		0.0001	0.0001
	60	-0.000333333	0.000208167		3.33333e-05	0.000750555		-0.0001	0.00034641		0.000233333	0.000450925
	70	-0.0004	0.0001		-3.33333e-05	0.000321455		-0.0001	0.000458258		0.000333333	0.000702377
	80	-0.0003	0.000173205		-0.000133333	0.000416333		-6.66667e-05	0.000378594		-3.33333e-05	0.000208167
	90	-0.0002	0.00034641		-0.0002	0.000173205		-0.000266667	0.000305505		-3.33333e-05	5.7735e-05
	100	-0.0003	0.0002		-0.000166667	0.000208167		-6.66667e-05	0.000378594		0.000233333	0.000351188
	110	-0.000366667	0.000152753		-0.000166667	0.00011547		-0.000166667	0.00051316		-3.33333e-05	0.000152753
	120	-0.000166667	0.000152753		-0.000266667	0.000288675		-0.0002	0.0004		0.000233333	0.000251661
	130	-0.0003	0.00034641		-3.33333e-05	0.000208167		-0.000366667	0.000305505		-6.66667e-05	0.00011547
	140	-0.0003	0.000264575		6.66667e-05	0.000665833		-0.000266667	0.000404145		0.00206667	0.00315647
	150	3.33333e-05	0.000404145		-0.000166667	0.000208167		-0.000366667	0.000288675		-6.66667e-05	0.000152753
	160	-0.000266667	0.000251661		-0.000166667	0.000550757		-0.000333333	0.000351188		3.33333e-05	0.00011547
	170	-0.0003	0.000264575		-0.000166667	5.7735e-05		-0.000533333	0.000550757		6.66667e-05	0.000321455
	180	-0.000166667	0.000305505		0.000333333	0.000404145		-0.0004	0.000264575		3.33333e-05	0.000152753
	190	-0.000333333	0.000208167		0.0001	0.00052915		-0.000333333	0.000450925		3.33333e-05	0.000305505
	200	-0.000366667	0.000321455		-0.000366667	0.000152753		-0.000366667	0.000378594		0.000266667	0.000351188
	210	-0.0004	0.000264575		-0.0001	0.000264575		-0.000266667	0.000503322		0.000166667	0.000305505
	220	-0.000333333	0.000208167		-0.000266667	0.000208167		-0.000366667	0.000472582		6.66667e-05	0.000152753
	230	-0.000233333	0.000723418		0.000166667	0.00064291		-0.000266667	0.000503322		0.000166667	0.000416333
	240	-0.0002	0.00069282		-0.000133333	5.7735e-05		-0.0004	0.0005		0.0003	0.0006245
	250	-0.000433333	0.000378594		-0.000133333	0.000208167		-0.000133333	0.00051316		-0.000166667	0.00011547
	260	-0.000433333	0.000378594		-0.0003	0		-0.0005	0.0004		6.66667e-05	0.00011547
	270	-0.0005	0.000264575		3.33333e-05	0.000493288		-0.000333333	0.000493288		3.33333e-05	0.000351188
	280	-0.000433333	0.000288675		-0.000166667	0.000321455		-0.000366667	0.000472582		0.000333333	0.000416333
	290	-0.0004	0.00043589		-0.000166667	0.00023094		-0.0003	0.000556776		-0.000166667	0.00011547
	300	-0.000366667	0.000321455		-0.000333333	0.000152753		-6.66667e-05	0.00085049		0.000366667	0.000737111
	310	-0.000266667	0.000321455		-0.000233333	0.00011547		-0.0002	0.000608276		-6.66667e-05	0.00023094
	320	-0.0003	0.00034641		-0.000266667	0.00011547		3.33333e-05	0.000950438		-3.33333e-05	0.000288675
	330	-0.0003	0.000360555		0.00153333	0.00326241		-0.000333333	0.000602771		-0.0001	0.000173205
	340	-0.000366667	0.000321455		-6.66667e-05	0.000404145		-0.0004	0.000458258		0.000266667	0.000305505
	350	-0.000266667	0.000493288		-0.000233333	0.000208167		-0.0003	0.0006245		-0.000166667	0.000152753
	360	0.000633333	0.000981495		-0.000166667	0.000321455		-0.000433333	0.00051316		0.00116667	0.00195021
	370	-0.0004	0.00034641		-0.0001	0.000264575		-0.000333333	0.000493288		0.0001	0.000264575
	380	-0.000433333	0.000378594		-0.000166667	0.00023094		-0.000466667	0.000472582		-0.0001	0.0002
	390	-0.000333333	0.00046188		-0.0001	0.000264575		-0.000366667	0.000568624		-3.33333e-05	0.000152753
	400	-0.000266667	0.000404145		-0.000233333	0.00011547		-0.0004	0.000655744		0.0002	0.00043589
	410	-0.000333333	0.000378594		-0.000233333	0.000208167		-0.0002	0.000754983		-3.33333e-05	0.00011547
	420	-0.000266667	0.000493288		-0.0002	0.000264575		-0.0005	0.000458258		0.00116667	0.00210792
	430	-0.0005	0.000264575		-0.000233333	0.000152753		-0.000566667	0.000450925		-0.0001	0.000173205
	440	-0.000333333	0.000378594		6.66667e-05	0.00064291		-0.000333333	0.000960902		-0.0001	0.0001
	450	-0.0004	0.000264575		-0.000333333	0.000208167		-0.0004	0.000519615		0.0001	0.0004
	460	-0.000266667	0.000416333		3.33333e-05	0.000750555		-0.000533333	0.000450925		-3.33333e-05	0.000404145
	470	-0.000333333	0.000472582		-6.66667e-05	0.000416333		-0.000533333	0.000450925		-6.66667e-05	0.000208167
	480	0.0002	0.00069282		-0.0002	0.000173205		-0.000333333	0.00057735		3.33333e-05	0.00011547
	490	-0.0004	0.000264575		-0.000133333	0.000251661		-0.000433333	0.000493288		0.000366667	0.000896289
	500	-0.000333333	0.00046188		-0.000166667	0.000321455		-0.000433333	0.00061101		-6.66667e-05	0.000208167
	510	-0.000366667	0.000404145		-3.33333e-05	0.000351188		-0.000433333	0.000585947		-0.000133333	0.000152753
	520	-0.000233333	0.000635085		-0.000166667	0.000321455		-0.000466667	0.000568624		6.66667e-05	5.7735e-05
	530	-0.0002	0.000458258		-0.0002	0.0002		-0.000433333	0.00061101		3.33333e-05	0.00011547
	540	-0.000233333	0.000472582		-3.33333e-05	0.000416333		-0.0002	0.000818535		0	0.0002
	550	-0.0003	0.000360555		-0.0001	0.000264575		-0.0004	0.000608276		0.000733333	0.00144684
	560	-0.000333333	0.00046188		-0.0002	0.000173205		-0.0006	0.0005		6.66667e-05	0.000404145
	570	-0.0003	0.000519615		-0.000333333	0.000152753		-0.0005	0.000556776		-0.0001	0.0002
	580	-0.000366667	0.000493288		-0.000233333	0.000305505		-0.000533333	0.000602771		0.0002	0.000458258
	590	-0.0002	0.000608276		6.66667e-05	0.000568624		-0.000466667	0.000602771		-3.33333e-05	0.000321455
	600	-0.000333333	0.00046188		-0.000266667	0.000251661		-0.000466667	0.000702377		-0.0001	0.0001

## Sheet: Fig. 3a
		SMP + 800-nm extruded PM-like liposomes			SMP + 800-nm extruded PM-like liposomes [no PS and PI(4,5)P2]
	Time [s]	Mean	SD		Mean	SD
	0	0	0		0	0
	0.5	0.208376	0.316596		0.585222	0.0651548
	1	0.56	0.464976		0.625603	0.104812
	1.5	1.32	0.557494		0.691873	0.0573714
	2	1.34329	0.527324		0.940302	0.428715
	2.5	1.45154	0.166033		1.07544	0.515966
	3	1.96748	0.652157		1.2689	0.214275
	3.5	2.21927	0.469304		1.23822	0.300264
	4	2.17701	0.395576		1.5359	0.0435288
	4.5	2.5653	0.257153		1.461	0.365186
	5	2.49299	0.658735		1.41611	0.616113
	5.5	2.72043	0.0671864		1.54932	0.270725
	6	2.69432	0.187627		1.63656	0.418845
	6.5	2.7235	0.478815		1.62083	0.446471
	7	2.99568	0.10725		1.89202	0.399028
	7.5	2.89714	0.338258		1.59278	0.6498
	8	3.10436	0.308856		1.65121	0.398148
	8.5	3.01466	0.449679		2.07479	0.328518
	9	3.60205	0.129112		1.66435	0.559217
	9.5	3.67145	0.353703		2.06089	0.394363
	10	3.70303	0.236037		1.87933	0.426949
	10.5	3.63436	0.2389		2.09616	0.597866
	11	3.70436	0.41259		2.25381	0.303405
	11.5	3.99821	0.328409		1.87967	0.55889
	12	4.62893	0.315419		1.85595	0.623942
	12.5	4.13338	0.321094		1.95722	0.754936
	13	4.42603	0.522555		2.13719	0.549922
	13.5	4.77944	0.471653		2.06781	0.589536
	14	4.91632	0.239988		2.13946	0.567087
	14.5	5.07521	0.243013		2.29717	0.412164
	15	5.32248	0.265638		2.3626	0.495769
	15.5	5.425	0.837508		2.41286	0.529391
	16	5.68128	0.734353		2.13303	0.339544
	16.5	5.6106	0.676945		2.27914	0.629757
	17	6.02863	0.819179		2.46846	0.600298
	17.5	6.33239	0.730089		2.46594	0.866069
	18	6.38752	0.627154		2.5986	0.678092
	18.5	6.39949	0.632166		2.6169	0.46457
	19	6.86487	0.74459		2.36706	0.574079
	19.5	6.67457	1.13882		2.63883	0.690795
	20	6.91081	1.06296		2.7179	0.689241
	20.5	7.38654	0.589721		2.59771	0.40459
	21	7.55927	0.989607		2.6469	0.725147
	21.5	7.62872	1.01753		2.52271	0.982179
	22	7.71748	1.2025		3.1613	0.803968
	22.5	7.54111	0.763634		2.81433	0.560184
	23	8.47197	0.727752		2.80883	0.871765
	23.5	8.08624	1.03306		2.83995	0.76737
	24	8.1562	1.1408		2.88157	0.681009
	24.5	8.27047	1.42831		3.16452	0.858116
	25	8.50363	1.09625		3.0789	0.569594
	25.5	9.0988	1.3796		2.91516	0.70005
	26	9.22154	1.18832		3.11573	0.732157
	26.5	9.26026	0.950211		2.92743	0.840806
	27	9.60752	1.11027		3.14741	0.484145
	27.5	10.091	1.43392		3.15116	0.788462
	28	9.9262	1.53007		3.4159	0.834793
	28.5	9.99936	0.785231		3.21489	0.931397
	29	10.2797	1.15507		3.08941	0.531101
	29.5	10.1545	1.14101		3.40584	0.909301
	30	10.8398	0.905738		3.31892	0.80255

## Sheet: Fig. 3b
		40-nm sorted ER-like liposomes
		Diameter (nm)
		35.9485
		37.4742
		63.0663
		34.1866
		65.9837
		29.194
		38.9402
		39.7038
		33.053
		29.4892
		34.1359
		38.2218
		38.7916
		44.5946
		34.3215
		31.1277
		36.9622
		31.4415
		57.5112
		60.4483
		46.5212
		57.2596
		41.7179
		33.1925
		45.8334
		64.2186
		29.273
		40.3959
		41.9663
		67.1805
		46.4093
		46.3346
		37.8422
		29.273
		34.2035
		48.2635
		39.0882
		44.1522
		34.673
		34.8722
		61.2643
		40.7658
		41.3145
		59.4368
		39.1325
		42.035
		34.9384
		50.7138
		31.5331
		44.0998
		41.8147
		42.1448
		41.468
		44.9172
		43.8372
		33.8471
		54.1498
		40.6523
		37.2424
		62.4036
		56.4778
		50.2907
		45.9341
		34.3046
		47.3089
		39.3092
		47.855
		33.1751
		50.5198
		34.4223
		53.051
		34.806
		52.7344
		36.3796
		38.0552
		48.8344
		31.4965
		31.588
		51.2687
		34.6563
		39.9503
		31.4598
		42.1174
		47.6494
		39.1325
		38.7618
		33.088
		42.9321
		35.9324
		41.4958
		36.9622
		63.2948
		41.0903
		42.09
		39.9503
		51.4261
		39.0882
		43.1869
		29.9555
		41.9525
		50.6796
		43.12
		42.1174
		52.3939
		47.8308
		63.6133
		42.7299
		48.0356
		56.2319
		38.4928
		31.5515
		36.3955
		39.2209
		43.1601
		34.3046
		56.6105
		32.4002
		55.923
		48.1077
		31.3495
		36.8057
		36.6485
		63.3495
		34.4558
		33.1577
		44.8013
		40.0946
		38.7618
		38.0249
		32.2752
		48.8462
		50.6682
		34.673
		48.5736
		46.2972
		61.4243
		39.0734
		43.6259
		38.6425
		31.5515
		47.2967
		31.4598
		47.0887
		52.7891
		61.9951
		31.4965
		32.3645
		46.7564
		33.6761
		51.4822
		37.2269
		42.1722
		35.1197
		41.4541
		45.3649
		33.5042
		32.8954
		36.6799
		33.2967
		34.1528
		35.1855
		45.6187
		37.3507
		38.732
		37.9793
		58.2692
		43.2403
		42.9321
		54.807
		42.7704
		36.1727
		35.5771
		44.5946
		60.0073
		35.3982
		37.4896
		29.0552
		48.8107
		29.45
		61.4901
		38.9847
		54.3414
		36.1727
		35.1362
		42.8379
		37.087
		52.3498
		44.3088
		39.485
		45.7199
		50.9863
		31.5148
		45.1352
		42.0625
		33.1054
		34.0343
		38.4177
		37.8575
		37.5666
		39.7329
		31.3679
		35.1362
		45.7704
		43.7052
		58.0608
		45.9718
		29.45
		35.021
		40.0513
		34.119
		42.581
		35.2347
		63.1029
		50.4855
		32.1318
		45.8712
		43.4933
		49.9451
		39.8635
		36.332
		51.6166
		65.4388
		48.1437
		42.5945
		34.5896
		42.6216
		46.7687
		46.8304
		31.4231
		36.3637
		57.6115
		38.2973
		34.6896
		51.9511
		36.7271
		36.5538
		40.0369
		36.0287
		57.3302
		37.4434
		39.5435
		36.79
		42.7434
		33.2273
		37.1803
		59.8338
		29.1742
		36.2205
		41.7317
		44.7497
		42.7569
		43.2003
		39.7038
		41.6764
		62.8829
		34.0682
		39.0143
		35.0704
		36.1248
		33.813
		51.3812
		41.1184
		55.0068
		37.5358
		40.0657
		34.3887
		35.642
		51.1107
		41.4401
		33.088
		33.4697
		46.2473
		34.1528
		34.9219
		33.053
		42.1859
		35.2674
		61.8739
		53.517
		64.7737
		32.9831
		44.3349
		40.1665
		39.3092
		43.7976
		34.1021
		41.4123
		39.9647
		36.2046
		38.1007
		32.1677
		36.0768
		41.1886
		37.9945
		36.6799
		35.0539
		33.5386
		36.9778
		41.6902
		47.4186
		56.6513
		36.5696
		64.5057
		44.0212
		54.6276
		38.3575
		31.1648
		36.6327
		44.7755
		38.5228
		66.4893
		38.9254
		41.4819
		48.1077
		41.0903
		40.6523
		38.3726
		39.8345
		38.6275
		33.0006
		46.1473
		46.929
		38.2822
		35.642
		34.3719
		34.1866
		38.2671
		35.2183
		65.3859
		43.6127
		37.9337
		42.5131
		42.1311
		45.8838
		36.9778
		42.7434
		51.7284
		39.2798
		33.2446
		50.6568
		33.8983
		50.6796
		29.9747
		65.7909
		45.5681
		49.597
		44.5428
		40.3959
		38.0856
		41.2586
		50.6454
		35.3818
		44.8013
		37.674
		31.0162
		35.251
		34.2035
		41.9388
		35.4633
		36.5696
		41.607
		34.439
		57.0778
		29.194
		35.2838
		31.072
		40.2813
		60.4674
		38.3274
		40.9354
		39.1472
		45.0968
		61.4525
		29.8783
		34.5896
		42.1859
		56.5697
		52.1951
		40.8648
		35.3492
		41.1465
		34.4893
		39.103
		34.988
		62.6437
		47.6979
		62.4683
		45.6314
		33.7788
		35.0045
		34.988
		64.4251
		40.9777
		49.4921
		45.2119
		43.0932
		46.4466
		35.5122
		29.3321
		36.8997
		44.0343
		33.366
		34.271
		46.707
		42.4588
		36.4747
		44.6205
		40.109
		57.5714
		34.271
		32.913
		40.5385
		37.4742
		41.5931
		34.9549
		45.2502
		49.4338
		53.138
		43.7317
		46.929
		45.6187
		34.6563
		35.9646
		39.3532
		43.12
		29.095
		35.2674
		28.9956
		41.9938
		40.008
		29.2928
		51.6613
		34.0173
		33.366
		34.2204
		29.2336
		33.4179
		36.3955
		44.8528
		57.6015
		48.6804
		58.2593
		55.8816
		39.7474
		64.4609
		42.6758
		41.9663
		33.5214
		42.5131
		45.9215
		36.332
		46.8921
		59.2227
		63.6314
		46.6327
		35.3328
		29.1544
		33.8983
		36.9466
		41.1605
		35.3818
		37.8727
		66.0274
		38.4627
		29.4108
		43.12
		43.4801
		39.1325
		40.8507
		55.1954
		32.3824
		65.9399
		38.4027
		38.9402
		50.5655
		39.162
		31.2573
		49.597
		48.6686
		42.4315
		39.5435
		34.3046
		37.8422
		38.5228
		45.8712
		29.8009
		48.9289
		38.955
		37.7353
		40.1521
		55.4147
		44.6852
		39.2504
		42.6893
		39.6893
		35.1526
		29.6844
		38.4027
		44.5946
		37.5666
		35.9967
		34.9219
		39.8924
		56.4164
		52.2725
		33.0006
		37.7353
		34.9549
		41.8147
		32.3288
		31.1648
		40.267
		38.3726
		44.1522
		46.2348
		39.9792
		48.3233
		41.3145
		52.5589
		33.262
		31.0534
		33.7959
		63.9121
		47.3577
		37.0714
		51.1897
		29.5479
		31.3126
		35.6582
		29.7233
		50.6226
		33.0356
		42.1722
		35.021
		46.5832
		38.1007
		29.587
		29.9555
		34.988
		43.5464
		53.9361
		56.9259
		44.426
		33.8812
		31.3311
		46.8428
		38.2067
		64.3802
		37.3043
		37.0558
		45.3649
		33.813
		39.9792
		66.3241
		35.1526
		29.9362
		51.3474
		29.8396
		38.4928
		43.8108
		53.409
		66.9652
		47.7583
		43.053
		50.5884
		35.4796
		37.3043
		55.685
		44.9685
		44.3349
		39.5727
		46.4218
		32.3467
		29.994
		29.8589
		40.9354
		32.3288
		29.6844
		29.4108
		39.2356
		57.6015
		34.7395
		50.1182
		43.6127
		34.9715
		35.5771
		38.6275
		31.3495
		50.3022
		42.7839
		54.2351
		37.1958
		31.6063
		66.4459
		35.4471
		51.583
		42.2132
		42.8244
		40.5385
		29.5088
		43.824
		33.9663
		38.5976
		51.9623
		40.8931
		52.1287
		33.9153
		56.865
		48.0597
		37.8575
		35.2347
		40.2383
		53.5709
		33.7959
		53.3873
		36.1886
		50.1527
		61.5652
		45.2884
		34.5729
		35.3655
		32.2215
		43.4535
		39.0291
		30.9976
		41.4819
		67.1977
		34.2878
		60.0554
		39.3239
		48.5973
		36.8527
		58.4869
		36.0928
		49.6784
		55.4876
		41.4401
		47.3211
		44.6464
		37.2889
		43.0664
		38.4778
		61.6495
		38.8363
		42.1174
		46.6451
		63.5043
		31.5331
		36.3637
		48.5973
		40.9072
		38.0704
		35.3165
		34.3046
		53.7968
		50.975
		34.7063
		44.0081
		33.4179
		35.8036
		29.7815
		38.1007
		49.8409
		35.9003
		41.5376
		42.581
		34.9053
		37.2269
		52.4709
		29.45
		45.1735
		33.1403
		43.7976
		40.8648
		54.5112
		44.7755
		37.5819
		31.4965
		47.3455
		39.8345
		60.6676
		39.7038
		33.2446
		67.3264
		48.7871
		32.948
		33.7788
		55.4876
		38.4327
		39.7765
		36.5538
		35.2838
		36.5538
		36.332
		38.4928
		31.5515
		34.1528
		37.5666
		51.9178
		34.806
		39.0291
		40.7658
		35.1362
		58.4078
		36.2365
		42.3089
		32.2752
		43.1066
		37.9032
		59.3493
		50.497
		29.2336
		33.4179
		42.9052
		36.1886
		61.6683
		37.428
		64.6487
		44.1783
		29.1742
		39.2798
		38.5078
		49.7133
		39.7474
		35.0868
		37.4588
		43.5199
		38.6126
		31.0348
		29.3125
		46.6822
		54.5535
		36.6642
		40.1521
		35.4796
		57.1789
		34.4893
		57.3704
		51.0994
		37.8575
		29.5674
		60.5533
		39.0291
		31.2757
		29.6844
		29.3715
		33.6761
		31.2018
		55.6123
		36.4589
		33.6246
		62.8554
		56.5493
		48.9761
		35.2347
		33.2967
		61.1039
		33.053
		31.5148
		32.1856
		42.8783
		32.2036
		43.5862
		43.8503
		34.988
		57.6115
		59.7662
		33.4006
		38.6574
		38.2218
		40.2096
		44.9685
		44.7884
		42.6081
		39.6893
		33.1751
		58.998
		40.008
		37.2889
		46.2098
		38.6425
		34.6896
		43.267
		35.9003
		33.9663
		36.6169
		31.2942
		39.3825
		34.1359

## Sheet: Fig. 3d
		SMP			SMP K227E (R256E in E-Syt2 and K207E in E-Syt3)			SMP R266E/R267E (R295E/K296E in E-Syt2)
	Time [s]	Mean	SD		Mean	SD		Mean	SD
	0	0	0		0	0		0	0
	0.5	0.433995	0.244092		0.435333	0.27132		0.435409	0.0654079
	1	0.971565	0.349331		0.519	0.474608		1.0424	0.280729
	1.5	1.13592	0.541166		0.672333	0.304436		1.20496	0.185316
	2	1.4988	0.579045		0.694	0.481623		1.60568	0.443979
	2.5	1.68158	0.7044		0.874667	0.710739		1.84612	0.291747
	3	1.91765	0.812562		0.844667	0.3065		2.16409	0.356882
	3.5	2.15359	0.595852		0.736	0.392646		2.32611	0.452263
	4	2.50039	0.605987		1.04567	0.2962		2.48475	0.849323
	4.5	2.61985	0.6778		1.10933	0.244175		2.88834	0.735275
	5	2.83189	0.56335		1.26033	0.0803638		3.0049	0.787534
	5.5	3.1687	0.66383		1.20267	0.0799521		3.22523	0.930287
	6	3.29076	0.675974		1.21967	0.149697		3.38288	1.01511
	6.5	3.52807	0.717387		1.39333	0.188004		3.59164	0.964211
	7	3.84986	0.567981		1.16667	0.244733		3.74886	1.13882
	7.5	3.98104	0.697527		1.15	0.10949		4.07874	0.953099
	8	4.16646	0.738622		1.077	0.201129		4.29217	1.08649
	8.5	4.55011	0.718416		1.36967	0.344194		4.42686	1.26565
	9	4.76058	0.907485		1.16667	0.17185		4.65005	1.30495
	9.5	5.01709	0.836585		1.10967	0.372689		4.91348	1.15402
	10	5.21118	0.843255		1.154	0.163789		5.27918	1.24392
	10.5	5.48029	0.884945		1.27567	0.00929157		5.31838	1.43929
	11	5.69702	0.938446		1.23	0.21109		5.60103	1.5323
	11.5	5.86997	0.846851		1.34367	0.162891		5.78358	1.37828
	12	6.3154	1.12386		1.318	0.162336		5.82026	1.55448
	12.5	6.57684	1.13188		1.16767	0.233329		6.2303	1.3011
	13	6.80188	1.34289		1.32767	0.12695		6.38494	1.21919
	13.5	7.14977	1.24261		1.28167	0.255864		6.48075	1.54731
	14	7.34526	1.28714		1.32	0.378171		7.01289	1.4925
	14.5	7.69548	1.25582		1.35133	0.105192		7.08187	1.62281
	15	7.8791	1.48327		1.28133	0.029023		7.31424	1.37971
	15.5	7.9563	1.45017		1.38767	0.0893663		7.33896	1.65038
	16	8.22259	1.28162		1.40533	0.155423		7.66575	1.4027
	16.5	8.58773	1.5623		1.38967	0.0255408		7.93634	1.51614
	17	8.77941	1.39254		1.329	0.085773		8.10922	1.66521
	17.5	8.87411	1.62705		1.40033	0.215533		8.37463	1.55717
	18	9.20671	1.64501		1.41467	0.224767		8.45117	1.4884
	18.5	9.31752	1.3462		1.515	0.0549454		8.64301	1.73449
	19	9.47336	1.22706		1.51533	0.192547		8.87813	1.29554
	19.5	9.5988	1.53788		1.362	0.20481		9.15899	1.47194
	20	9.99233	1.3491		1.45433	0.104567		9.41499	1.57646
	20.5	10.0322	1.15048		1.49233	0.185756		9.53842	1.45438
	21	10.0728	1.43418		1.55267	0.146616		9.66333	1.68164
	21.5	10.3846	1.29991		1.533	0.062554		9.82323	1.40673
	22	10.6212	1.28762		1.63833	0.199726		10.0994	1.309
	22.5	10.7514	1.19434		1.46667	0.10055		10.3074	1.70926
	23	10.8319	1.06892		1.59267	0.0775199		10.6351	1.53576
	23.5	11.194	1.29862		1.593	0.0427551		10.7741	1.64291
	24	11.3528	1.06833		1.72967	0.320806		10.9101	1.63967
	24.5	11.4001	1.09031		1.55233	0.177528		10.9641	1.36723
	25	11.5293	1.15266		1.56867	0.203839		11.1259	1.65678
	25.5	11.6841	1.13674		1.57033	0.230288		11.3096	1.59744
	26	11.9807	1.0774		1.76667	0.366214		11.5945	1.43387
	26.5	12.0378	1.05733		1.75833	0.25463		11.6285	1.58938
	27	12.462	1.07155		1.89733	0.349632		11.9503	1.30566
	27.5	12.4963	1.30782		1.708	0.360067		12.1345	1.37956
	28	12.5701	1.18171		1.666	0.399508		12.2645	1.38407
	28.5	12.7582	1.05649		1.79833	0.102617		12.3248	1.35508
	29	12.8886	0.919365		1.80467	0.362539		12.508	1.47521
	29.5	13.1815	0.901632		1.72667	0.51414		12.6305	1.42182
	30	13.2728	0.81732		1.67033	0.279096		12.9077	1.37272

## Sheet: Fig. 3e
		SMP			SMP Y228A (Y257A in E-Syt2 )			SMP K226Q (K255Q in E-Syt2 and Q206 in E-Syt3)			SMP F229A (F258A in E-Syt2 and I208A in E-Syt3)
	Time [s]	Mean	SD		Mean	SD		Mean	SD		Mean	SD
	0	0	0		0	0		0	0		0	0
	0.5	0.717327	0.568257		0.352378	0.392959		0.621889	0.266517		0.248121	0.105097
	1	1.29423	0.458942		0.4895	0.382522		1.23033	0.197145		0.160182	0.170531
	1.5	1.67645	0.296852		0.552011	0.399288		1.565	0.376482		0.283818	0.154863
	2	1.85362	0.162307		0.580367	0.349522		1.69889	0.340392		0.370545	0.165827
	2.5	1.91096	0.10439		0.757833	0.385646		2.17922	0.42648		0.401394	0.192642
	3	2.52102	0.200285		0.6127	0.478222		2.50678	0.587768		0.362667	0.114633
	3.5	2.77248	0.417672		0.732233	0.374254		2.93267	0.788924		0.25	0.0618879
	4	3.12807	0.716131		0.644767	0.377213		3.20956	0.580192		0.393697	0.243684
	4.5	3.63413	1.1188		1.19553	0.159962		3.704	0.948829		0.384182	0.143463
	5	3.71519	1.08567		1.1221	0.167787		4.18644	0.679936		0.27503	0.333897
	5.5	4.06767	1.10509		1.13891	0.297742		4.172	0.603592		0.37097	0.0798044
	6	4.13836	1.07609		1.01089	0.356236		4.73856	0.687519		0.442242	0.142923
	6.5	4.44074	1.42686		1.04731	0.31779		4.73833	0.798288		0.430303	0.218595
	7	4.68995	1.5707		1.0864	0.447445		5.21611	0.625139		0.428182	0.186632
	7.5	4.8495	1.54029		1.15151	0.206987		5.59244	0.732647		0.463758	0.26788
	8	5.28916	1.40311		1.30947	0.226829		5.71344	0.909716		0.415758	0.0907527
	8.5	5.59652	1.64844		1.2641	0.357939		6.15656	0.834742		0.23103	0.148021
	9	6.03813	1.69001		1.34584	0.503387		6.44533	0.862694		0.275394	0.289427
	9.5	6.0431	1.89235		1.4572	0.549606		6.45744	0.60586		0.34	0.168581
	10	6.21421	1.8424		1.59298	0.649921		6.87633	0.743434		0.433939	0.0843727
	10.5	6.1994	1.86095		1.44123	0.50777		7.02778	0.672982		0.556364	0.170192
	11	6.90052	1.80714		1.51778	0.595521		7.22156	0.696308		0.601273	0.0310946
	11.5	6.96154	1.91912		1.72959	0.638337		7.35922	0.855952		0.536485	0.189204
	12	7.3094	2.09836		1.83493	0.865169		7.77167	0.88035		0.442061	0.122518
	12.5	7.52033	2.02304		1.88327	0.716772		8.02167	1.16861		0.448606	0.318348
	13	7.78231	1.73602		1.70043	0.703722		8.16811	0.799109		0.631697	0.107974
	13.5	7.73252	1.8219		1.79616	0.738982		8.44133	0.881945		0.592909	0.342916
	14	8.06671	1.80346		1.94641	0.875689		8.54044	0.827617		0.349212	0.344205
	14.5	8.40219	1.81968		2.07986	1.20173		8.82578	0.742496		0.334182	0.0435526
	15	8.81588	1.92926		1.81722	1.11173		8.86522	1.09363		0.441333	0.311357
	15.5	8.62029	1.56604		2.01382	1.15043		9.00289	0.956997		0.366485	0.223337
	16	8.78605	1.81974		2.01581	1.01417		8.988	0.819612		0.552667	0.206298
	16.5	8.8586	1.69442		2.2492	1.21751		9.06489	1.11464		0.442667	0.26112
	17	9.15291	1.62175		2.09839	0.982386		9.53267	0.799781		0.484788	0.228632
	17.5	9.56493	1.64969		2.34634	1.33026		10.0031	0.969061		0.480061	0.293293
	18	9.92127	1.39935		2.26431	1.09096		10.2364	0.266287		0.588848	0.132666
	18.5	9.82406	1.58926		2.25512	1.05723		10.1786	0.533703		0.535939	0.275342
	19	10.0047	1.61799		2.49801	1.22211		10.1277	0.93348		0.359333	0.227375
	19.5	10.0229	1.76996		2.29524	0.988876		10.1959	0.933521		0.556061	0.292809
	20	10.292	1.57108		2.39828	1.41533		10.4722	0.890453		0.717091	0.0966979
	20.5	10.6541	1.58239		2.5522	1.14687		10.5278	0.893624		0.56903	0.143782
	21	10.4148	1.29759		2.57332	1.11319		10.6718	0.827673		0.565152	0.291074
	21.5	10.4834	1.34411		2.44256	1.18038		11.0057	0.489294		0.65303	0.36097
	22	10.7222	1.64793		2.39702	1.1665		11.0477	0.6715		0.613818	0.379072
	22.5	10.93	1.42763		2.64348	1.30575		11.3691	0.756956		0.645515	0.245125
	23	11.2477	1.20873		2.61319	1.32627		11.3277	1.2256		0.444182	0.26685
	23.5	11.4388	1.31785		3.04242	1.47311		11.8431	0.382115		0.486364	0.351189
	24	11.6409	1.10415		2.88203	1.49977		11.695	0.733033		0.55303	0.477979
	24.5	11.7024	0.960089		2.62371	1.38533		11.497	0.66929		0.469212	0.315345
	25	11.5595	0.77141		2.78844	1.47452		11.605	0.568506		0.528	0.402983
	25.5	12.0574	0.989119		2.90028	1.42184		11.6186	0.632758		0.559212	0.338591
	26	12.0531	0.938942		3.01682	1.5467		11.9989	0.805678		0.455697	0.270235
	26.5	12.4482	0.964507		3.16874	1.78068		11.9984	0.686893		0.542545	0.18794
	27	12.5261	1.04677		2.95729	1.56392		12.3626	0.420571		0.664303	0.3187
	27.5	12.3184	0.59571		2.85817	1.64634		12.1166	0.627281		0.652	0.387031
	28	12.391	0.81976		3.08566	1.69616		12.2447	0.584399		0.692909	0.315763
	28.5	12.2497	0.624715		3.15047	1.75619		12.5876	0.566528		0.568182	0.418721
	29	12.7117	0.798486		3.08514	1.84238		12.8466	0.76243		0.53897	0.315299
	29.5	13.038	0.222251		3.12072	1.66558		12.643	0.478969		0.681515	0.302551
	30	13.2478	0.710223		3.23368	1.81985		12.8873	0.923031		0.532242	0.297441

[truncated: 22 more sheets: Fig. 4b, Fig. 4c, Fig. 5g, Fig. 5h, Fig. 5i, Fig. 5j, Fig. 5k, Fig. 5l, Fig. 5m, Fig. 6b, Supplementary Fig. 1b, Supplementary Fig. 1c, Supplementary Fig. 1d, Supplementary Fig. 2d, Supplementary Fig. 2e, Supplementary Fig. 3a, Supplementary Fig. 4, Supplementary Fig. 5a, Supplementary Fig. 7a, Supplementary Fig. 7b …]
